# Supplementary material for: Benefits for children with suspected cancer from routine whole-genome sequencing
Source: Nat Med. 2024 Jul 2;30(7):1905–12. doi: 10.1038/s41591-024-03056-w (PMC11271414; doi:10.1038/s41591-024-03056-w)
Supplement: Supplementary file 2 — Per case summary of WGS data, SOC findings, and Impact analysis. [file 41591_2024_3056_MOESM2_ESM.xlsx]

## Sheet: Extended Data - Table 1
Supplementary Table 1. Per case summary of WGS data, SOC findings, and impact analysis.
CASE INFORMATION						WGS CLINICAL IMPACT					SOC GENETIC TESTS: successful (1); not done (0); failed (f); would have done (w); should have done (s)								EPIGENETIC		CLINICALLY RELEVANT (POSITIVE) GENETIC FINDINGS OF WGS VS SOC																COVERAGE AND TAT				MUTATIONAL SIGNATURES AS PER CLINICAL PIPELINE (COSMIC V2.2) - shown as % of substitutions assigned to signature. N/A - Signature analysis not provided. Artefactual signatures not listed.
Case ID	Cohort	Study Phase: Implementation (i) or Routine (r)	Diagnosis (Dx) or Relapse (Rx)	Disease Group	Final Diagnosis	WGS clinical benefit	Sub-category	WGS finding that changed management	WGS finding that delivered clinical benefit	Explanation of how WGS finding delivered clincial benefit and / or changed management	Mutation Specific IHC	FISH	CN Array	Targeted DNA Sequencing	Targeted RNA Sequencing	Germline Karyotype	Germline CN Array	Germline Targeted DNA Sequencing	Methylation Array	Germline Methylation Studies	WGS Reproduced SOC Diagnostic Findings	SOC Diagnostic Finding	WGS Revealed New Diagnostic Finding (n=55)	New Diagnostic Feature Details	WGS Reproduced SOC Risk Defining Finding	SOC Risk Defining Finding	WGS Revealed New Risk Finding (n=12)	New Risk Feature Details	WGS Reproduced SOC Treatment Target Finding	SOC Target Finding	WGS Revealed New Target (n=20)	New Target Details	WGS Reproduced SOC Germline Finding	SOC Germline Finding	WGS Revealed New Germline Finding (n=21)	New Germline Finding Details	Coverage - tumour	Coverage - germline	Sample sent to GEL report (days)	GEL report to tumour board discussion (days)	SBS1	SBS2	SBS3	SBS4	SBS5	SBS6	SBS7	SBS8	SBS9
CUH_0001	CUH	i	Rx	Brain tumour	Pilomyxoid astrocytoma	-	-	-	-	-	0	0	0	0	0	0	0	0	F	0	-	-	-	-	-	-	-	-	-	-	-	-	-	-	-	-	125.84	43.87	17	3	21.4	-	-	12.4	-	-	-	-	10.6
CUH_0002	CUH	i	Rx	Brain tumour	Pilomyxoid astrocytoma	-	-	-	-	-	1	1	0	0	0	0	0	0	0	0	1	KIAA1549-BRAF fusion (known)	-	-	-	-	-	-	-	-	-	-	-	-	-	-	104.82	47.89	24	3	5.9	-	22.6	6.3	-	5.6	-	16.2	5.6
CUH_0003	CUH	i	Dx	Other	Lipoblastomatosis	Aided_diagnosis	Clarified_diagnosis	-	TERT promoter variant	Histology and SOC testing could not definitively classify this lipomatous tumour, which exhibited unusual clinical behaviour. WGS confirmed an absence of classical lipoblastoma/liposarcoma genomic features, whilst returning a somatic TERT promoter variant which may delineate a distinct entity.	0	1	0	0	1	0	0	0	0	0	-	-	1	TERT C.123 C>A promoter variant (new)	-	-	-	-	-	-	-	-	-	-	-	-	105.46	38.71	22	5	25	-	7	-	-	-	-	39.3	8
CUH_0004	CUH	r	Dx	Brain tumour	Medullomyoblastoma	-	-	-	-	-	0	1	0	1	0	0	0	0	1	0	-	-	-	-	-	-	-	-	-	-	-	-	-	-	-	-	105.26	36.77	23	3	10.2	-	8.2	-	-	-	-	21.9	10.9
CUH_0005	CUH	i	Dx	Other	Desmoid fibromatosis	-	-	-	-	-	0	0	0	1	0	0	0	0	0	0	1	CTNNB1 T41A (known)	-	-	-	-	-	-	-	-	-	-	-	-	-	-	108.99	41.86	16	11	25.2	-	5.7	-	-	-	-	35.5	10.3
CUH_0006	CUH	r	Rx	Brain tumour	Ependymoma	-	-	-	-	-	0	0	0	0	0	0	0	1	0	0	-	-	-	-	-	-	-	-	-	-	-	-	1	Bialleleic inactivating mutation of PMS2 (known)	-	-	149.53	43.97	33	8	-	-	-	-	-	12.7	-	22.7	6.3
CUH_0007	CUH	r	Rx	Brain tumour	Anaplastic pleomorphic xanthoastrocytoma	-	-	-	-	-	1	0	0	1	1	0	0	0	F	0	-	-	-	-	-	-	-	-	1	BRAF V600E (known)	-	-	-	-	-	-	102.22	49.72	20	7	-	-	26.2	-	-	-	-	-	-
CUH_0008	CUH	i	Dx	Neuroblastoma	Neuroblastoma	-	-	-	-	-	0	1	1	1	0	0	1	1	0	1	-	-	-	-	-	-	-	-	-	-	-	-	-	-	-	-	133.45	42.97	26	8	-	-	-	13	-	-	-	14.1	-
CUH_0009	CUH	r	Dx	Other	Langerhans cell histiocytosis	-	-	-	-	-	1	0	0	1	0	0	0	0	0	0	-	-	-	-	-	-	-	-	1	BRAF V600E (known)	-	-	-	-	-	-	100.4	33.79	16	4	6.4	-	18.1	-	-	-	-	-	20.5
CUH_0010	CUH	r	Rx	Kidney tumour	Clear cell sarcoma of kidney	-	-	-	-	-	0	1	0	0	0	0	0	0	0	0	-	-	1	BCOR ITD (new)	-	-	-	-	-	-	-	-	-	-	-	-	88.14	38.58	17	10	19.4	-	16	5.2	-	-	-	-	-
CUH_0011	CUH	i	Dx	Brain tumour	Cerebellar neuroepithelial tumour	-	-	-	-	-	1	0	0	1	1	0	1	0	F	0	1	INHBC-GLI1 fusion (known)	-	-	-	-	-	-	-	-	-	-	-	-	-	-	132.88	46.29	35	6	22.2	-	16.5	-	-	6.6	-	-	10.1
CUH_0012	CUH	r	Rx	Germ cell tumour	Yolk sac tumour	-	-	-	-	-	0	1	0	1	0	0	0	0	0	0	-	-	1	i12q (new)	-	-	-	-	-	-	-	-	-	-	-	-	121.67	35.66	18	9	-	-	-	30.9	-	-	-	27.7	-
CUH_0013	CUH	r	Rx	Bone or soft tissue sarcoma	Ewing sarcoma	-	-	-	-	-	0	1	0	0	S	0	0	0	0	0	-	-	1	EWSR1-FLI1 fusion (new)	-	-	-	-	-	-	-	-	-	-	-	-	92.37	48.9	27	6	14.5	-	14.5	-	-	-	-	11.9	18.1
CUH_0014	CUH	i	Dx	Neuroblastoma	Neuroblastoma	-	-	-	-	-	0	1	0	1	0	0	1	1	0	0	-	-	-	-	-	-	-	-	1	ALK R1275Q (known)	-	-	1	MAX R33* (known)	-	-	129.06	42.98	21	13	10.3	-	7.4	-	7.4	-	-	22	6.9
CUH_0015	CUH	i	Rx	Kidney tumour	Wilms tumour (nephroblastoma)	-	-	-	-	-	0	0	0	1	1	0	1	0	0	1	-	-	-	-	-	-	-	-	-	-	-	-	-	-	-	-	122.26	65.56	21	13	-	-	-	-	-	-	-	26.2	14.9
CUH_0016	CUH	i	Dx	Neuroblastoma	Neuroblastoma	Changed_management	Predisposition_directed_therapy | Cancer_screening_and/or_cascade_testing	Pathogenic germline PALB2 mutation	See changed management (column I)	WGS revealed an unexpected germline breast-cancer predispostion (PALB2) variant which was not detected with SOC testing. Treatment of her thoracic primary necessitated radiotherapy, and this led to a change of the irradiation field to avoid breast buds. The child and their family were also referred to clinical genetics, for cascade testing and tailored surveillance.	0	1	1	1	0	0	1	1	0	1	-	-	-	-	-	-	-	-	-	-	-	-	-	-	1	PALB2 S184fs (new)	122.24	55.85	25	2	-	-	10.5	-	-	-	-	23	-
CUH_0017	CUH	i	Rx	Bone or soft tissue sarcoma	Osteosarcoma	-	-	-	-	-	0	0	0	1	1	0	0	0	1	0	1	Truncating rearrangement in TP53 and PTEN (known) | RB1 loss (known)	-	-	-	-	-	-	-	-	-	-	-	-	-	-	124.49	31.03	20	8	18.6	-	30.1	-	-	-	-	14.7	-
CUH_0018	CUH	i	Dx	Other	Desmoplastic fibroma	-	-	-	-	-	0	1	0	0	1	0	0	0	0	0	-	-	-	-	-	-	-	-	-	-	-	-	-	-	-	-	104.17	49.63	18	16	20.5	-	-	20.9	-	-	-	10.8	6.7
CUH_0019	CUH	r	Rx	Brain tumour	Pleomorphic xanthoastrocytoma	-	-	-	-	-	1	1	0	1	1	0	0	0	1	0	-	-	-	-	-	-	-	-	1	NACC2-NTRK2 fusion (known)	-	-	-	-	-	-	102.83	55.18	18	2	26.5	-	14	-	-	-	-	-	-
CUH_0020	CUH	i	Dx	Other	Paraganglioma	-	-	-	-	-	0	0	0	0	0	0	1	1	1	0	-	-	-	-	-	-	-	-	-	-	-	-	1	SDHB R46* (known)	-	-	106.05	47.86	28	41	21.3	-	10.9	-	22.9	-	-	13.5	-
CUH_0021	CUH	i	Dx	Lymphoma	High grade B cell non-hodgkin lymphoma	Aided_diagnosis | Therapeutic_opportunity	Clarified_diagnosis | Mutation_guided_treatment_option	-	IGH-BCL6 fusion | CD274-PDCD1LG2 fusion	FISH performed repeatedly failed for unknown reasons. WGS identified an IGH-BCL6 fusion commonly reported in B cell lymphoma, thereby clarifying the diagnosis. In addition, WGS identified a CD274-PDCD1LG2 fusion which raises the possiblity of utilising a checkpoint inhibitor.	0	F	0	0	0	0	0	0	0	0	-	-	1	IGH-BCL6 fusion (new)	-	-	-	-	-	-	1	CD274-PDCD1LG2 fusion (new)	-	-	-	-	141.43	33.2	21	13	-	-	19.8	-	-	7.1	-	13.3	10.8
CUH_0022	CUH	i	Dx	Bone or soft tissue sarcoma	Rhabdomyosarcoma	-	-	-	-	-	0	1	0	0	0	0	0	0	0	0	1	PAX3-FOXO1 fusion (known)	-	-	-	-	-	-	-	-	-	-	-	-	-	-	86.14	48.83	51	4	26.6	-	-	-	-	-	-	13.9	-
CUH_0023	CUH	i	Dx	Other	Adrenocortical carcinoma	-	-	-	-	-	0	0	0	0	0	0	1	1	0	0	-	-	-	-	-	-	-	-	-	-	-	-	1	TP53 R158H (known)	-	-	91.49	34.75	20	7	17.7	-	11.2	-	-	-	-	-	23.3
CUH_0024	CUH	i	Dx	Bone or soft tissue sarcoma	Rhabdomyosarcoma	-	-	-	-	-	0	1	0	0	0	0	0	0	0	0	1	PAX3-FOXO1 fusion (known)	-	-	-	-	-	-	-	-	-	-	-	-	-	-	101.88	44.63	15	5	30.3	-	-	-	-	-	-	15.6	12.3
CUH_0025	CUH	i	Dx	Bone or soft tissue sarcoma	Rhabdomyosarcoma	Therapeutic_opportunity	Mutation_guided_treatment_option	-	FGFR4 mutation	WGS identified a canonical FGFR4 mutation, enabling the potential use of a targeted inhibitor in the case of disease progression.	0	1	0	0	0	0	0	0	0	0	-	-	-	-	-	-	-	-	-	-	1	FGFR4 N535D (new) | FGFR4 V750fs (new)	-	-	-	-	130.74	49.78	16	18	16.6	-	6.6	-	13.2	-	-	6.6	5.1
CUH_0026	CUH	i	Dx	Kidney tumour	Anaplastic sarcoma of kidney	Therapeutic_opportunity	Mutation_guided_treatment_option	-	ATRX mutation	WGS identified an ATRX pathway mutation, enabling the potential use of a targeted inhibitor in the case of disease progression.	0	0	0	W	0	0	1	1	0	0	-	-	1	DICER1 D1709N (new)	-	-	-	-	-	-	1	ATRX L1936fs (new)	1	DICER1 K1936 (known)	-	-	86.74	41.16	20	14	-	-	34	-	-	-	-	31.3	7.6
CUH_0027	CUH	i	Dx	Other	Visceral soft tissue tumour	Aided_diagnosis	Accelerated_result	-	Bonafide entity-relevant predisposition mutation (not specified to preserve patient anonymity)	Identification of suspected cancer predisposition (bonafide predisposition mutation that cannot be further clarified to preserve anonymity). Patient and family referred to clincial genetics for cascade testing and tailored surveillance.	0	0	0	1	0	0	1	0	0	0	-	-	-	-	-	-	-	-	-	-	-	-	-	-	1	Bonafide predisposition truncating mutation (new - expected)	93.31	36.41	51	4	17.8	-	5.7	-	16.6	-	-	22.9	-
CUH_0028	CUH	i	Dx	Bone or soft tissue sarcoma	Ewing-like sarcoma	Aided_diagnosis	Clarification_of_discrepancies_in_SOC_genetic_tests	-	CIC rearrangement	Whilst a break apart signal was seen on FISH, RNA sequencing had failed to demonstrate a CIC rearrangement. WGS confirmed rearrangement, clarifying diagnosis of 'CIC-rearranged Sarcoma'.	0	1	0	0	1	0	0	0	0	0	-	-	-	-	1	CIC rearrangement (known)	-	-	-	-	-	-	-	-	-	-	101.59	41.82	23	11	23.9	-	8.4	-	-	-	-	45.6	6.2
CUH_0029	CUH	i	Dx	Kidney tumour	Wilms tumour (nephroblastoma)	-	-	-	-	-	0	0	0	0	0	0	0	0	0	0	-	-	1	TP53 R175H (new)	-	-	-	-	-	-	-	-	-	-	-	-	122.73	48.94	21	6	28.1	-	23	-	-	-	-	25.1	10.4
CUH_0030	CUH	i	Dx	Brain tumour	Pilocytic astrocytoma	-	-	-	-	-	1	1	0	0	0	0	0	0	0	0	1	KIAA1549-BRAF fusion (known)	-	-	-	-	-	-	-	-	-	-	-	-	-	-	119.4	46.22	20	7	12.8	-	-	-	-	-	-	34.9	11.3
CUH_0031	CUH	i	Dx	Bone or soft tissue sarcoma	Malignant peripheral nerve sheath tumour	Changed_management	Cancer_screening_and/or_cascade_testing	Pathogenic germline DICER1 mutation	See changed management (column I)	Identification of unexpected cancer predisposition (DICER1), leading to patient and family being referred to clincial genetics, for cascade testing and tailored surveillance. Child had already undergone NF1 and SPRED1 germline testing.	0	1	0	0	1	0	0	1	0	0	-	-	1	DICER1 E1813D (new)	-	-	-	-	-	-	-	-	-	-	1	DICER1 essential splice (new) | BRIP1 A349P (new)	89.62	47.03	23	4	10.1	-	33.9	-	-	-	-	21.7	10
CUH_0032	CUH	i	Dx	Other	Mucinous adenocarcinoma of lung	-	-	-	-	-	0	0	0	1	0	0	0	0	0	0	-	-	-	-	-	-	-	-	1	KRAS G12V (known)	-	-	-	-	-	-	119.8	36.32	18	2	9.9	-	-	30.8	-	-	-	-	-
CUH_0033	CUH	i	Dx	Bone or soft tissue sarcoma	Rhabdomyosarcoma	Changed_management	Clarified_diagnosis	Major contribution of subsitution signature 18.	See changed management (column I)	Conventional SOC tests were unable to differentiate between rhabdomyosarcoma and pleuropulmonary blastoma. WGS revealed dominance of Signature 18 (37%), and definitively confirmed the absence of DICER1 variants, supporting a diagnosis of embryonal rhabdomyosarcoma. This led to treating this child with rhabdomyosarcoma maintenance therapy.	0	1	0	1	1	0	0	1	0	0	-	-	1	Signature 18 (37%) (new)	-	-	-	-	-	-	-	-	-	-	-	-	151.28	40.07	29	5	27.1	-	6.5	-	-	-	-	-	6.1
CUH_0034_D	CUH	i	Dx	Brain tumour	Embryonal tumours with multilayered rosettes	-	-	-	-	-	1	1	0	1	1	0	0	1	1	0	1	C19MC gain (known)	-	-	-	-	-	-	-	-	-	-	-	-	-	-	105.14	44.81	17	10	30.7	-	-	-	-	-	-	21.8	14.9
CUH_0034_R	CUH	r	Rx	Brain tumour	Embryonal tumours with multilayered rosettes	-	-	-	-	-	0	0	0	0	0	0	0	0	0	0	1	C19MC gain (known)	-	-	-	-	-	-	-	-	-	-	-	-	-	-	178.88	55.38	17	10	6.5	-	5.9	17.6	-	-	-	26.8	-
CUH_0035	CUH	i	Dx	Germ cell tumour	Mixed malignant	-	-	-	-	-	0	0	0	0	0	0	0	0	0	0	-	-	1	i12q (new)	-	-	-	-	-	-	-	-	-	-	-	-	163.18	41.51	40	8	5.7	-	26.8	-	22.8	-	-	-	7.8
CUH_0036	CUH	i	Dx	Bone or soft tissue sarcoma	Osteosarcoma	-	-	-	-	-	0	0	0	0	0	0	0	0	0	0	-	-	-	-	-	-	-	-	-	-	-	-	-	-	-	-	100.04	59.3	22	5	-	-	17.5	-	12.6	-	-	22.4	5.9
CUH_0037	CUH	i	Dx	Brain tumour	Diffuse midline glioma	-	-	-	-	-	1	0	0	0	0	0	0	0	1	0	1	PAX5-NPC1 fusion (known)	-	-	-	-	-	-	-	-	-	-	-	-	-	-	96.33	35.79	19	8	24.7	-	25.4	-	-	-	-	16.2	-
CUH_0038	CUH	r	Dx	Brain tumour	High grade glioma	Changed_management | Therapeutic_opportunity	Cancer_screening_and/or_cascade_testing| Mutation_guided_treatment_option	Homozygous germline inactivating mutation of MSH6	See changed management (column I) | Hypermutation	Identification of unexpected cancer predisposition (MSH6), leading to patient and family being referred to clinicial genetics, with tailored surveillance programme. WGS identified tumour hypermutation, which raises the possiblity of utilising a checkpoint inhibitor.	1	0	0	1	0	0	0	0	0	0	-	-	1	POLE S459Y (new)	-	-	-	-	-	-	1	Hypermutation (new)	-	-	1	Homozygous inactivating mutation of MSH6 (new)	87.71	52.07	31	3	-	-	-	-	-	-	-	-	-
CUH_0039	CUH	r	Dx	Brain tumour	Diffuse midline glioma	-	-	-	-	-	1	0	0	0	0	0	0	0	0	0	1	H3F3A K28M (known)	-	-	-	-	-	-	-	-	-	-	-	-	-	-	121.43	41.92	17	3	48.6	-	-	-	-	-	-	31.9	9.4
CUH_0040	CUH	r	Dx	Bone or soft tissue sarcoma	Synovial sarcoma	-	-	-	-	-	0	1	0	0	1	0	0	0	0	0	1	SS18-SSX1 fusion (known)	-	-	-	-	-	-	-	-	-	-	-	-	-	-	123.08	43.97	35	6	28.1	-	-	-	-	-	-	37.3	-
CUH_0041	CUH	r	Dx	Kidney tumour	Wilms tumour (nephroblastoma)	-	-	-	-	-	0	0	0	0	0	0	1	1	0	1	-	-	1	AMER1 deletion (new)	-	-	-	-	-	-	-	-	-	-	-	-	122.57	53.26	19	8	23.2	-	27.3	-	-	-	-	11.5	-
CUH_0042	CUH	r	Dx	Lymphoma	B cell lymphoblastic lymphoma	Therapeutic_opportunity	Mutation_guided_treatment_option	-	NRAS mutation	WGS identified an NRAS mutation, enabling the potential use of a targeted inhibitor in the case of disease progression.	0	1	0	0	0	0	0	0	0	0	-	-	-	-	-	-	-	-	-	-	1	NRAS G13V (new)	-	-	-	-	101.17	63.02	18	9	28.3	-	-	-	-	-	-	-	21.1
CUH_0043	CUH	r	Dx	Germ cell tumour	Immature teratoma	-	-	-	-	-	0	0	0	0	0	1	0	0	0	0	-	-	1	Genome-wide LOH (new)	-	-	-	-	-	-	-	-	-	-	-	-	114.8	48.42	30	11	6.4	-	49.2	-	-	-	-	26.9	-
CUH_0044	CUH	r	Dx	Other	Hepatoblastoma and hepatocellular carcinoma	-	-	-	-	-	0	0	0	0	0	0	1	1	0	1	-	-	1	CTNNB1 gain (new)	-	-	-	-	-	-	-	-	-	-	-	-	101.79	53.92	30	11	-	-	14.6	8.4	-	-	-	11.8	18.1
CUH_0045	CUH	r	Dx	Other	Pleuropulmonary blastoma	Aided_diagnosis	Accelerated_result	-	Pathogenic germline DICER1 mutation	Targeted DNA sequencing revealed a DICER1 variant, suspected to be germline. WGS rapidly confirmed germline variant, without the need for further targeted germline testing.	0	0	0	1	0	0	0	W	0	0	1	DICER1 G1809R (known)	-	-	-	-	-	-	-	-	-	-	-	-	1	DICER1 R1003* (new - expected)	104.34	51.88	20	8	-	-	41.5	-	-	-	-	33.9	5.8
CUH_0046	CUH	r	Dx	Other	Atypical cellular neurothekeoma	-	-	-	-	-	0	0	0	0	1	0	0	0	0	0	-	-	-	-	-	-	-	-	-	-	-	-	-	-	-	-	120.64	52.89	24	3	19.7	-	23.5	-	-	-	-	12	-
CUH_0047	CUH	r	Dx	Neuroblastoma	Neuroblastoma	-	-	-	-	-	0	1	1	0	0	0	0	0	0	0	-	-	-	-	-	-	-	-	-	-	-	-	-	-	-	-	122.25	45.89	22	5	-	-	-	8.2	-	-	-	21.2	7.7
CUH_0048	CUH	r	Dx	Other	Desmoblastic fibroblastoma or fibroma	Aided_diagnosis	Novel_mutation_entity	-	FOSL1 rearrangement	FOSL1 rearrangement called by WGS alone, leading to the identification of a novel driver event of desmoblastic fibroblastoma.	0	0	0	1	1	0	0	0	0	0	-	-	1	FOSL1 rearrangement (new)	-	-	-	-	-	-	-	-	-	-	-	-	130.3	51.44	21	13	-	-	-	10.5	-	-	-	17.3	-
CUH_0049	CUH	r	Dx	Brain tumour	Glioblastoma	-	-	-	-	-	1	0	0	1	1	0	0	0	1	0	-	-	-	-	-	-	-	-	-	-	-	-	-	-	-	-	97.45	38.71	19	1	35.9	-	-	-	-	-	-	39.2	-
CUH_0050	CUH	r	Dx	Neuroblastoma	Neuroblastoma	-	-	-	-	-	0	1	1	1	0	0	0	0	0	0	-	-	1	ATRX deletion (new)	-	-	-	-	-	-	-	-	-	-	-	-	108.23	44.6	19	8	-	-	7.8	5.7	-	-	-	23.1	-
CUH_0051	CUH	r	Dx	Germ cell tumour	Yolk sac tumour	-	-	-	-	-	0	0	0	0	0	1	0	0	0	0	-	-	1	Segmental LOH (new)	-	-	-	-	-	-	-	-	-	-	-	-	100.95	43.98	28	6	-	-	14.6	-	-	-	-	9.5	13.2
CUH_0052	CUH	r	Dx	Lymphoma	High grade B cell non-hodgkin lymphoma	Aided_diagnosis | Therapeutic_opportunity	Clarified_diagnosis | Mutation_guided_treatment_option	-	NFKBIE mutation | ZFP36L1 mutation | PDCD1LG2 inversion	Histologically unable to distinguish between primary mediastinal large B cell lymphoma and DLBCL. WGS mutational profile (including NRKBIE and ZFP36L1 mutations) supported the former diagnosis. | WGS identified a PDCD1LG2 inversion which raises the possiblity of utilising a checkpoint inhibitor.	0	1	0	0	0	0	0	0	0	0	1	IGH-CIITA fusion (known)	1	NFKBIE Y254fs (new) | NFKBIE L162 fs (new)| ZFP36L1 c.57+1 G>T (new)	-	-	-	-	-	-	1	PDCD1LG2 inversion (new)	-	-	-	-	107.82	47.64	18	9	16.3	-	-	5.6	-	-	-	9.9	45.5
CUH_0053	CUH	r	Dx	Other	Primary pulmonary adenocarcinoma	-	-	-	-	-	0	1	0	1	1	0	0	0	0	0	-	-	-	-	-	-	-	-	1	PIK3CA E545K (known)	-	-	-	-	-	-	120.74	37.98	17	3	12.5	13.2	-	-	-	-	-	11.6	5.9
CUH_0054	CUH	r	Dx	Lymphoma	Anaplastic large cell lymphoma	-	-	-	-	-	0	S	0	0	0	0	0	0	0	0	-	-	1	NPM1-ALK fusion (new)	-	-	-	-	-	-	-	-	-	-	-	-	101.39	42.05	20	7	-	-	-	-	-	-	38.2	19.1	10.9
CUH_0055	CUH	r	Dx	Bone or soft tissue sarcoma	Clear cell sarcoma of soft tissue	-	-	-	-	-	0	1	0	0	1	0	0	0	0	0	1	EWSR1-ATF1 fusion (known)	-	-	-	-	-	-	-	-	-	-	-	-	-	-	90.39	47.22	19	8	38.9	-	12.6	-	-	-	-	10.7	6
CUH_0056	CUH	r	Dx	Bone or soft tissue sarcoma	Ewing sarcoma	-	-	-	-	-	0	1	0	0	1	0	0	0	0	0	1	EWRS1-FLI1 fusion (known)	-	-	-	-	-	-	-	-	-	-	-	-	-	-	100.84	42.78	16	4	8.8	-	39.3	-	-	-	-	16	7.5
CUH_0057	CUH	r	Dx	Germ cell tumour	Sacrococcygeal teratoma	-	-	-	-	-	0	0	0	0	0	0	0	0	0	0	-	-	-	-	-	-	-	-	-	-	-	-	-	-	-	-	87.61	48.05	17	3	-	-	-	-	-	-	-	-	-
CUH_0058	CUH	r	Dx	Brain tumour	Pilocytic astrocytoma	-	-	-	-	-	1	1	0	1	0	0	0	0	0	0	-	-	-	-	-	-	-	-	1	BRAF V600E (known)	-	-	-	-	-	-	104	42.83	20	7	30.9	-	-	7.1	-	-	-	-	7
CUH_0059	CUH	r	Dx	Brain tumour	Meningioma	-	-	-	-	-	0	0	0	1	1	0	0	1	1	0	-	-	-	-	-	-	-	-	-	-	-	-	-	-	-	-	114.3	38.25	19	8	7.2	-	22.1	-	-	-	-	16.2	18
CUH_0060	CUH	r	Dx	Other	Maturing ganglioneuroma	-	-	-	-	-	0	1	0	0	0	0	0	0	0	0	-	-	-	-	-	-	-	-	-	-	-	-	-	-	-	-	141.4	41.45	42	6	-	-	-	-	-	6.1	-	-	-
CUH_0061	CUH	r	Dx	Brain tumour	Pilocytic astrocytoma	-	-	-	-	-	1	1	0	0	0	0	1	1	1	0	-	-	-	-	-	-	-	-	-	-	-	-	1	NF1 R2517* (known)	-	-	92.11	42.03	13	6	30.4	-	-	-	-	-	-	-	-
CUH_0062	CUH	r	Dx	Bone or soft tissue sarcoma	Ewing sarcoma	-	-	-	-	-	0	1	0	0	1	0	0	0	0	0	1	EWRS1-FLI1 fusion (known)	-	-	-	-	-	-	-	-	-	-	-	-	-	-	99.97	41.71	17	17	25.4	-	7.8	-	-	-	-	21.7	10.1
CUH_0063	CUH	r	Dx	Other	Acinic cell carcinoma	-	-	-	-	-	0	0	0	0	0	0	0	0	0	0	-	-	1	HTN3-NR4A3 fusion (new)	-	-	-	-	-	-	-	-	-	-	-	-	105.28	38.19	13	8	34.8	-	-	11.7	-	-	-	-	14.2
CUH_0064	CUH	r	Dx	Other	Langerhans cell histiocytosis	Aided_diagnosis | Therapeutic_opportunity	Novel_mutation_entity | Mutation_guided_treatment_option	-	KLC1-RAF1 fusion	KLC1-RAF1 fusion called by WGS, leading to the identification of a novel driver event of LCH. | WGS identified an RAF1 fusion, enabling the potential use of a targeted inhibitor.	0	0	0	1	0	0	0	0	0	0	-	-	1	KLC1-RAF1 fusion (new)	-	-	-	-	-	-	1	KLC1-RAF1 (new)	-	-	-	-	112.22	37.43	18	9	-	-	-	13.7	-	-	-	-	-
CUH_0065	CUH	r	Dx	Neuroblastoma	Neuroblastoma	Therapeutic_opportunity	Mutation_guided_treatment_option	-	mTOR mutation	WGS identified an mTOR mutation, enabling the potential use of a targeted inhibitor.	0	1	0	0	0	0	0	0	0	0	-	-	1	ATRX deletion (new)	-	-	-	-	-	-	1	mTOR C1483Y (new)	-	-	-	-	93.63	41.78	64	5	-	-	24.6	5.9	-	-	-	22.9	5.8
CUH_0066	CUH	r	Dx	Kidney tumour	Wilms tumour (nephroblastoma)	-	-	-	-	-	0	0	0	0	0	0	0	0	0	0	-	-	1	AMER1 deletion (new)	-	-	-	-	-	-	-	-	-	-	-	-	85.52	35.66	26	7	28.7	-	10.6	-	-	-	-	34.7	12.7
CUH_0067	CUH	r	Dx	Kidney tumour	Wilms tumour (nephroblastoma)	-	-	-	-	-	0	0	0	0	0	0	0	0	0	0	-	-	1	CTNNB1 W383R (new) | AMER1 deletion (new)	-	-	-	-	-	-	-	-	-	-	-	-	80.44	42.7	17	3	26.2	-	14.7	7.5	-	-	-	15.4	8.4
CUH_0068	CUH	r	Dx	Bone or soft tissue sarcoma	Rhabdomyosarcoma	Aided_diagnosis	Accelerated_result	-	MYOD1 mutation	Accelerated identification of high risk rhabdomyoscarcoma mutation (MYOD1) via WGS. | WGS identified PIK3CA and HRAS mutations, enabling the potential use of a targeted inhibitor.	0	1	0	W	1	0	0	0	0	0	-	-	1	MYOD1 L122R (new - expected)	-	-	1	MYOD1 L122R (new - expected)	-	-	-	-	-	-	-	-	88.47	45.57	17	3	17.8	-	8.7	-	11.3	-	-	17.4	-
CUH_0069	CUH	r	Dx	Bone or soft tissue sarcoma	Rhabdomyosarcoma	-	-	-	-	-	0	1	0	0	1	0	1	1	0	0	-	-	-	-	-	-	-	-	-	-	-	-	-	-	-	-	98.44	42.63	17	3	17.5	-	-	-	-	-	-	5.4	-
CUH_0070	CUH	r	Dx	Brain tumour	Embryonal tumours with multilayered rosettes	Aided_diagnosis	Accelerated_result	-	Pathogenic germline DICER1 mutation	Targeted DNA sequencing revealed a DICER1 variant, suspected to be germline. WGS rapidly confirmed germline variant, without the need for further targeted testing.	0	0	0	1	1	0	0	W	1	0	1	DICER1 D1810Y (known)	-	-	-	-	-	-	-	-	-	-	-	-	1	DICER1 R688* (new - expected)	93.25	48.57	17	3	11.4	-	15.6	-	-	-	-	21.8	-
CUH_0071	CUH	r	Rx	Lymphoma	High grade B cell non-hodgkin lymphoma (Burkitt)	Therapeutic_opportunity	Mutation_guided_treatment_option	-	PDCD1LG2 gain	WGS identified a PDCD1LG2 mutation, which raises the possibility of utilising a checkpoint inhibitor.	0	1	0	0	0	0	0	0	0	0	1	IGH-MYC fusion (known)	-	-	-	-	-	-	-	-	1	PDCD1LG2 gain (new)	-	-	-	-	100.89	39.13	13	15	11.8	-	32.7	-	-	-	-	12.8	18.9
CUH_0072	CUH	r	Dx	Neuroblastoma	Neuroblastoma	-	-	-	-	-	0	1	1	1	0	0	0	0	0	0	-	-	-	-	-	-	-	-	-	-	-	-	-	-	-	-	97.58	42.92	17	3	5.4	-	12.8	-	-	5.6	-	20.7	13.3
CUH_0073	CUH	r	Dx	Kidney tumour	Benign cystic nephroma	-	-	-	-	-	0	0	0	0	0	0	0	1	0	0	1	DICER1 E1705K (known)	-	-	-	-	-	-	-	-	-	-	1	DICER1 S1169fs (known)	-	-	101.72	38.32	17	10	-	-	17	19.8	-	-	-	-	-
CUH_0074	CUH	r	Dx	Kidney tumour	Wilms tumour (nephroblastoma)	Therapeutic_opportunity	Mutation_guided_treatment_option	-	PIK3CA mutation	WGS identified a PIK3CA mutation, enabling the potential use of a targeted inhibitor.	0	0	0	0	0	0	0	1	0	0	-	-	1	CTNNB1 T41A (new)	-	-	-	-	-	-	1	PIK3CA E545K (new)	-	-	-	-	87.51	36.21	17	3	19.7	-	6.2	-	-	-	-	9.5	-
CUH_0075	CUH	r	Dx	Kidney tumour	Wilms tumour (nephroblastoma)	-	-	-	-	-	0	0	0	0	0	0	0	0	0	0	-	-	-	-	-	-	-	-	-	-	-	-	-	-	-	-	106.54	46.81	17	10	17.8	-	13	-	-	-	-	-	9.2
CUH_0076	CUH	r	Dx	Bone or soft tissue sarcoma	Ewing sarcoma	-	-	-	-	-	0	1	0	0	1	0	0	0	0	0	1	EWRS1-FLI1 fusion (known)	-	-	-	-	-	-	-	-	-	-	-	-	-	-	104.71	44.59	13	7	16.9	5.3	-	-	-	-	-	25	12
CUH_0077	CUH	r	Dx	Bone or soft tissue sarcoma	Rhabdomyosarcoma	-	-	-	-	-	0	1	0	0	1	0	0	0	0	0	1	PAX7-FOXO1 fusion (known)	-	-	-	-	-	-	-	-	-	-	-	-	-	-	103.13	46.43	20	7	35.7	-	-	-	-	-	-	12.6	-
CUH_0078	CUH	r	Dx	Brain tumour	Pilocytic astrocytoma	-	-	-	-	-	1	0	0	1	1	0	0	0	1	0	1	KIAA1549-BRAF fusion (known)	-	-	-	-	-	-	-	-	-	-	-	-	-	-	91.43	33.19	16	11	21	-	-	7.3	-	-	-	-	-
CUH_0079	CUH	r	Dx	Brain tumour	Pilocytic astrocytoma	-	-	-	-	-	1	0	0	F	1	0	0	0	F	0	1	KIAA1549-BRAF fusion (known)	-	-	-	-	-	-	-	-	-	-	-	-	-	-	97.25	37.59	22	4	11.2	-	-	-	-	-	-	-	-
CUH_0080	CUH	r	Dx	Kidney tumour	Wilms tumour (nephroblastoma)	Changed_management	Predisposition_directed_therapy	TRIM28 mutation + LOH (new)	See changed management (column I)	Clinical features led to germline predisposition testing in blood, which was negative. WGS identified two TRIM28 variants. Given TRIM28 mutations usually arise in the context of germline or mosaic predisposition, this led to the testing of normal kidney tissue where a mosaic TRIM28 variant was found, based on which the child was treated on a chemotherapy schedule for children predisposed to Wilms…	0	0	0	0	0	0	1	1	0	0	-	-	-	-	-	-	1	TRIM28 E322fs + LOH (new)	-	-	-	-	-	-	-	-	91.65	40.4	17	10	12	-	21.3	-	-	-	-	-	10.1
CUH_0081	CUH	r	Dx	Brain tumour	Medulloblastoma	-	-	-	-	-	0	1	0	1	1	0	0	0	1	0	-	-	-	-	-	-	-	-	-	-	-	-	-	-	-	-	114.17	42.18	25	2	30	-	-	16.2	-	-	-	-	-
CUH_0082	CUH	r	Dx	Brain tumour	High grade brain tumour	Aided_diagnosis	Clarified_diagnosis	-	ATXN1-NUTM2D fusion	Brain tumour unclassifiable by SOC testing (including methylation). WGS revealed an ATXN1-NUTM2D fusion, aiding diagnosis and potentially delineating a novel entity.	1	0	0	1	1	0	1	0	1	0	-	-	1	ATXN1-NUTM2D fusion (new)	-	-	-	-	-	-	-	-	-	-	-	-	89.46	36.21	17	5	12	-	-	14.3	-	-	-	-	5.2
CUH_0083	CUH	r	Dx	Bone or soft tissue sarcoma	Ewing sarcoma	-	-	-	-	-	0	1	0	0	1	0	0	0	0	0	1	EWRS1-FLI1 fusion (known)	-	-	-	-	-	-	-	-	-	-	-	-	-	-	110.7	46.61	17	3	27.4	-	-	-	-	-	-	25.3	5.3
CUH_0084	CUH	r	Dx	Bone or soft tissue sarcoma	Ewing sarcoma	-	-	-	-	-	0	1	0	0	1	0	0	0	0	0	1	EWRS1-FLI1 fusion (known)	-	-	-	-	-	-	-	-	-	-	-	-	-	-	124.48	40.84	12	2	36.2	-	-	-	-	-	-	27.5	6
CUH_0086	CUH	r	Dx	Brain tumour	Ependymoma	-	-	-	-	-	0	0	0	0	0	0	0	0	1	0	-	-	-	-	-	-	-	-	-	-	-	-	-	-	-	-	94.78	38.52	13	8	18	-	-	-	-	-	-	-	-
CUH_0087	CUH	r	Dx	Brain tumour	Pilocytic astrocytoma	Aided_diagnosis	Accelerated_result	-	Germline NF1 mutation	Clinical suspicion of NF1 predisposition but did not meet diagnostic criteria. WGS rapidly confirmed germline variant, without the need for further targeted germline testing.	1	0	0	1	0	0	0	W	0	0	-	-	1	NF1 R1830fs (new)	-	-	-	-	-	-	-	-	-	-	1	NF1 T2444fs (new - expected)	108.53	42.67	32	9	32.4	-	-	-	-	-	-	-	5.3
CUH_0088	CUH	r	Dx	Bone or soft tissue sarcoma	Ewing sarcoma	-	-	-	-	-	0	1	0	0	1	0	0	0	0	0	1	EWRS1-FLI1 fusion (known)	-	-	-	-	-	-	-	-	-	-	-	-	-	-	111.81	42.17	12	8	27.7	-	-	-	-	-	-	29.7	-
CUH_0089	CUH	r	Dx	Lymphoma	High grade B cell non-hodgkin lymphoma (Burkitt)	-	-	-	-	-	0	1	0	0	0	0	0	0	0	0	1	IGH-MYC fusion (known)	-	-	-	-	-	-	-	-	-	-	-	-	-	-	100.81	45.68	12	15	13.7	-	9.1	-	-	-	-	15.8	29.4
CUH_0090	CUH	r	Dx	Bone or soft tissue sarcoma	Rhabdomyosarcoma	Aided_diagnosis | Therapeutic_opportunity	Accelerated_result | Mutation_guided_treatment_option	-	MYOD1 mutation | HRAS mutation | PIK3CA mutation	Accelerated identification of high risk rhabdomyoscarcoma mutation (MYOD1) via WGS. | WGS identified PIK3CA and HRAS mutations, enabling the potential use of a targeted inhibitor.	0	1	0	W	1	0	0	1	0	0	-	-	1	MYOD1 L122R (new - expected)	-	-	1	MYOD1 L122R (new - expected)	-	-	1	HRAS G12S (new) | PIK3CA E545A (new)	-	-	-	-	98.73	37.29	15	5	20.5	-	6.1	-	-	-	-	9.6	11.7
CUH_0091	CUH	r	Dx	Other	Papillary thyroid carcinoma	-	-	-	-	-	0	0	0	0	1	0	0	0	0	0	1	NCOA4-RET fusion (known)	-	-	-	-	-	-	-	-	-	-	-	-	-	-	85.54	38.3	11	9	-	-	-	-	-	-	-	-	-
CUH_0092	CUH	r	Dx	Brain tumour	Pilocytic astrocytoma	-	-	-	-	-	1	0	0	1	1	0	0	0	1	0	1	KIAA1549-BRAF fusion (known)	-	-	-	-	-	-	-	-	-	-	-	-	-	-	99.9	40.76	17	3	5.5	-	-	16.5	-	-	-	-	-
CUH_0093	CUH	r	Dx	Other	Maturing ganglioneuroma	-	-	-	-	-	0	1	0	0	0	0	0	0	0	0	-	-	-	-	-	-	-	-	-	-	-	-	-	-	-	-	116.83	37.69	12	7	-	-	-	-	-	-	-	-	-
CUH_0094	CUH	r	Dx	Brain tumour	Medulloblastoma	-	-	-	-	-	0	1	1	1	0	1	1	0	1	0	1	CTNNB1 S33C (known) | Monosomy 6 (known)	-	-	-	-	-	-	-	-	-	-	-	-	-	-	92.6	36.17	14	5	53.2	-	-	-	-	-	-	24.6	7.9
CUH_0095	CUH	r	Dx	Brain tumour	Pineoblastoma	Aided_diagnosis	Novel_mutation_entity	-	MEN1 mutation	Brain tumour unclassificable by SOC testing (including methylation). WGS revealed a truncating MEN1 mutation, thus potentially delineating a novel variant of pineoblastoma which would explain the lack of a diagnosis by methylation analysis.	1	0	0	1	1	0	0	1	1	0	-	-	1	MEN1 G213fs (new)	-	-	-	-	-	-	-	-	-	-	-	-	92.06	37.15	14	5	27.6	-	-	-	-	6.8	-	14.3	-
CUH_0096	CUH	r	Dx	Lymphoma	High grade B cell non-hodgkin lymphoma (Burkitt)	-	-	-	-	-	0	1	0	0	0	0	0	0	0	0	1	IGH-MYC fusion (known)	-	-	-	-	-	-	-	-	-	-	-	-	-	-	104.39	40.51	23	3	14.1	-	-	-	5.2	-	-	14.2	42.6
CUH_0097	CUH	r	Dx	Brain tumour	Atypical teratoid / rhabdoid tumour	-	-	-	-	-	0	0	0	0	0	0	0	1	0	0	1	SMARCB1 homozygous deletion (known)	-	-	-	-	-	-	-	-	-	-	-	-	-	-	144.41	42.56	23	3	-	-	-	-	-	-	-	-	-
CUH_0098	CUH	r	Dx	Neuroblastoma	Neuroblastoma	-	-	-	-	-	0	1	1	0	0	0	0	0	0	0	-	-	-	-	-	-	-	-	-	-	-	-	-	-	-	-	82.27	34.9	19	7	-	-	-	13.3	-	-	-	-	5.3
CUH_0099	CUH	r	Dx	Bone or soft tissue sarcoma	Ewing sarcoma	-	-	-	-	-	0	1	0	0	1	0	0	0	0	0	1	EWRS1-FLI1 fusion (known)	-	-	-	-	-	-	-	-	-	-	-	-	-	-	98.1	30.09	16	3	5.2	-	-	-	-	-	-	-	-
CUH_0100	CUH	r	Dx	Brain tumour	Medulloblastoma	-	-	-	-	-	0	1	0	1	0	0	0	0	1	0	-	-	1	OTX2 gain (new)	-	-	-	-	-	-	-	-	-	-	-	-	102.74	39.67	14	5	12.2	-	15	-	-	-	-	34	10
CUH_0101	CUH	r	Dx	Brain tumour	High grade glioma	Aided_diagnosis	Accelerated_result	-	Pathogenic germline TP53 mutation	SOC targeted DNA panel revaled a high VAF TP53 variant, suspicious for germline predisposition. WGS accelerated confirmation of cancer predisposition (TP53) without the need for germline targeted sequencing.	1	0	0	1	1	0	0	W	F	0	-	-	-	-	-	-	-	-	-	-	-	-	-	-	1	TP53 P151R (new - expected)	102.96	43.15	29	4	10.2	-	31.9	-	-	-	-	38.9	-
CUH_0102	CUH	r	Dx	Other	Myofibroma	Changed_management	Clarified_diagnosis	PDGFRB ITD	See changed management (column I)	Histologically ambiguous case in which WGS identified a PDGFRB mutation that, in the context of the clinical picture and histology, was diagnostic of myofibroma enabling treatment as benign tumour.	0	1	0	0	1	0	0	0	0	0	-	-	1	PDGFRB ITD (new)	-	-	-	-	-	-	-	-	-	-	-	-	104.82	36.23	18	1	13.6	-	-	9.1	-	-	-	9.5	-
CUH_0103	CUH	r	Dx	Lymphoma	High grade B cell non-hodgkin lymphoma	Aided_diagnosis	Clarified_risk	-	IGH-IRF4 fusion	WGS identified an IGH-IRF4 fusion which confers a better prognosis in the context of high grade B cell non-hodgkin lymphoma.	0	1	0	0	0	0	0	0	0	0	-	-	-	-	-	-	1	IGH-IRF4 fusion (new)	-	-	-	-	-	-	-	-	105.59	48.56	16	3	-	-	-	-	-	-	-	18	44.6
CUH_0104	CUH	r	Dx	Brain tumour	Pilocytic astrocytoma	-	-	-	-	-	0	0	0	0	1	0	0	0	0	0	1	KIAA1549-BRAF fusion (known)	-	-	-	-	-	-	-	-	-	-	-	-	-	-	98.19	40.26	14	5	38.6	-	5.8	-	-	-	-	14.4	-
CUH_0105	CUH	r	Dx	Neuroblastoma	Neuroblastoma	-	-	-	-	-	0	1	1	1	0	0	0	0	0	1	-	-	-	-	-	-	-	-	-	-	-	-	-	-	-	-	81.05	45.08	14	5	-	-	-	-	-	-	-	9.7	7.3
CUH_0106	CUH	r	Dx	Brain tumour	Diffuse midline glioma	Therapeutic_opportunity	Mutation_guided_treatment_option	-	PDGFRA mutation | PDGFRA mutation	WGS identified PDGFRA mutations, enabling the potential use of a targeted inhibitor.	1	0	0	0	0	0	0	0	0	0	1	H3F3A K27M (known)	-	-	-	-	-	-	-	-	1	PDGFRA N659K (new) | PDGFRA Y555C (new)	-	-	-	-	85.33	39.39	26	7	41.9	-	-	-	-	-	-	34.1	12.3
CUH_0107	CUH	r	Dx	Brain tumour	Medulloblastoma	-	-	-	-	-	0	1	0	1	0	0	0	1	1	0	1	GLI2 gain (known) | MYCN gain (known) | TP53 R282W (known)	-	-	-	-	-	-	-	-	-	-	-	-	-	-	103.96	37.26	28	5	40.2	-	15.1	-	-	-	-	16.3	7.1
CUH_0108	CUH	r	Dx	Brain tumour	Atypical teratoid / rhabdoid tumour	-	-	-	-	-	0	0	0	1	1	0	0	1	1	0	1	SMARCB1 deletion (known) | 22q LOH (known)	-	-	-	-	-	-	-	-	-	-	-	-	-	-	88.97	37.8	26	0	20.5	-	20	-	-	-	-	17.4	10
CUH_0110	CUH	r	Dx	Kidney tumour	Clear cell sarcoma of kidney	-	-	-	-	-	0	0	0	0	0	0	0	0	0	0	-	-	1	BCOR ITD (new)	-	-	-	-	-	-	-	-	-	-	-	-	114.18	40.82	11	8	36.6	-	-	11.4	-	-	-	-	11.3
CUH_0111	CUH	r	Dx	Kidney tumour	Wilms tumour (nephroblastoma)	-	-	-	-	-	0	0	0	0	0	0	0	1	0	0	-	-	1	DROSHA E1147K (new)	-	-	-	-	-	-	-	-	-	-	-	-	112.55	47.79	11	1	34	-	-	-	-	-	-	14.8	17.8
CUH_0112	CUH	r	Dx	Brain tumour	Pilocytic astrocytoma	Aided_diagnosis	Clarification_of_discrepancies_in_SOC_genetic_tests	-	Absence of ESR1-CCDC170 fusion	WGS clarified that an ESR1-CCDC170 fusion seen in RNAseq data was an artefact.	1	0	0	1	1	0	0	0	0	0	-	-	-	-	-	-	-	-	1	BRAF V600E (known)	-	-	-	-	-	-	110.41	32.94	23	3	-	-	-	-	-	-	-	-	-
CUH_0113	CUH	r	Dx	Neuroblastoma	Neuroblastoma	-	-	-	-	-	0	1	0	0	0	0	0	0	0	0	-	-	-	-	-	-	-	-	-	-	-	-	-	-	-	-	106.13	43.59	9	10	-	-	28.3	15	-	-	-	25.7	5.3
CUH_0114	CUH	r	Dx	Other	Chordoma	-	-	-	-	-	0	0	0	0	0	0	0	0	0	0	-	-	-	-	-	-	-	-	-	-	-	-	-	-	-	-	74.77	46.6	21	5	17.7	-	21.1	-	-	-	-	9.2	26.8
CUH_0115	CUH	r	Dx	Kidney tumour	Wilms tumour (nephroblastoma)	-	-	-	-	-	0	0	0	0	0	0	1	0	0	0	-	-	-	-	-	-	-	-	-	-	-	-	1	4q12 deletion (known)	-	-	97.25	43.5	11	8	38.9	-	8.1	-	-	-	-	-	25.4
CUH_0116	CUH	r	Dx	Lymphoma	High grade B cell non-hodgkin lymphoma (Burkitt)	-	-	-	-	-	0	1	0	0	0	0	0	0	0	0	1	IGH-MYC fusion (known)	-	-	-	-	-	-	-	-	-	-	-	-	-	-	99.12	40.33	16	10	14.8	-	11	-	-	-	-	17.1	28.3
CUH_0117	CUH	r	Dx	Germ cell tumour	Yolk sac tumour	Changed_management	Cancer_screening_and/or_cascade_testing	FLCN mutation	See changed management (column I)	Identification of unexpected cancer predisposition (FLCN), leading to patient and family being referred to clincial genetics, with tailored surveillance programme.	0	0	0	0	0	1	0	0	0	0	-	-	-	-	-	-	-	-	-	-	-	-	-	-	1	FLCN V441fs (new)	121.54	42.08	15	4	-	-	12.5	-	-	-	-	9.6	11.9
CUH_0118	CUH	r	Rx	Bone or soft tissue sarcoma	Synovial sarcoma	-	-	-	-	-	0	1	0	0	1	0	0	0	0	0	1	SS18-SSX2 fusion (known)	-	-	-	-	-	-	-	-	-	-	-	-	-	-	104.83	43.49	11	8	15.1	-	21.9	-	-	-	-	26.9	7.9
CUH_0119	CUH	r	Dx	Kidney tumour	Wilms tumour (nephroblastoma)	-	-	-	-	-	0	0	0	0	0	0	0	0	0	0	-	-	1	AMER1 deletion (new)	-	-	-	-	-	-	-	-	-	-	-	-	132.41	47.61	16	3	22.6	-	6	-	-	-	-	-	12.6
CUH_0120	CUH	r	Dx	Bone or soft tissue sarcoma	Ewing sarcoma	-	-	-	-	-	0	1	0	0	1	0	0	0	0	0	-	-	1	EWSR1-FLI1 fusion (new)	-	-	-	-	-	-	-	-	-	-	-	-	109.37	40.32	14	1	24.1	-	-	-	-	-	-	28.6	6
CUH_0121	CUH	r	Dx	Kidney tumour	Wilms tumour (nephroblastoma)	Aided_diagnosis	Clarified_diagnosis	-	FBXW7 mutation | 1p loss | 1q gain	Histologically ambiguous case where international expert panel could not discriminate between an RCC or epithelial Wilms tumour. WGS showed specific somatic changes of epithelial Wilms tumour.	0	1	0	0	0	0	0	0	0	0	-	-	1	FBXW7 R505C (new) | 1p loss (new) | 1q gain (new)	-	-	-	-	-	-	-	-	-	-	-	-	92.89	38.34	11	1	41.8	-	-	-	-	-	-	-	-
CUH_0122	CUH	r	Dx	Other	Hepatoblastoma	-	-	-	-	-	0	0	0	0	0	0	0	0	0	0	-	-	1	CTNNB1 deletion (new)	-	-	-	-	-	-	-	-	-	-	-	-	122.83	51.04	12	7	17.4	-	-	-	-	-	-	27.3	11.9
CUH_0123	CUH	r	Dx	Other	Malignant rhabdoid tumour	-	-	-	-	-	0	0	0	0	0	0	0	1	0	0	-	-	-	-	-	-	-	-	-	-	-	-	-	-	-	-	140.01	42.14	12	7	18.6	-	18.4	-	-	-	-	7.2	8.4
CUH_0124	CUH	r	Dx	Brain tumour	Atypical teratoid / rhabdoid tumour	-	-	-	-	-	0	0	0	1	1	0	0	1	1	0	1	SMARCB1 R201* (known) | SMARCB1 essential splice (known)	-	-	-	-	-	-	-	-	-	-	-	-	-	-	140.56	52.7	13	2	14.5	-	8.8	10.5	-	-	-	11.1	12.9
CUH_0125	CUH	r	Dx	Kidney tumour	Renal tumour NOS	Aided_diagnosis	Clarified_diagnosis	-	AMER1 deletion	WGS showed Wilms-typical somatic genetic changes in this RCC which provided a rationale for trialling Wilms tumnour directed chemotherapy, to which this child responded.	0	0	0	0	1	0	0	0	0	0	-	-	1	AMER1 deletion (new)	-	-	-	-	-	-	-	-	-	-	-	-	127.05	41.2	13	2	30.9	-	6.4	-	-	-	-	20.8	-
CUH_0126	CUH	r	Dx	Neuroblastoma	Neuroblastoma	Changed_management	Cancer_screening_and/or_cascade_testing	Bonafide neuroblastoma predisposition mutation (not specified to preserve patient anonymity)	See changed management (column I)	Identification of suspected cancer predisposition (bonafide predisposition mutation that cannot be further clarified to preserve anonymity), leading to patient and family being referred to clincial genetics for cascade testing and tailored surveillance.	0	1	0	0	0	0	0	0	0	0	-	-	-	-	-	-	-	-	-	-	-	-	-	-	1	Bonafide predisposition missense mutation (new - expected)	105.44	48.23	11	15	-	-	9.1	-	-	-	-	12.3	-
CUH_0127	CUH	r	Dx	Lymphoma	High grade B cell non-hodgkin lymphoma (Burkitt)	-	-	-	-	-	0	1	0	0	0	0	0	0	0	0	1	IGH-MYC fusion (known)	-	-	-	-	-	-	-	-	-	-	-	-	-	-	98.99	42.39	10	12	21	-	12.8	-	11.6	-	-	23.9	18.2
CUH_0128	CUH	r	Dx	Brain tumour	Pilocytic Astrocytoma	-	-	-	-	-	1	0	0	0	1	0	0	0	1	0	1	KIAA1549-BRAF fusion (known)	-	-	-	-	-	-	-	-	-	-	-	-	-	-	106.51	47.45	11	1	31.5	-	7.7	-	-	-	-	-	15.4
CUH_0129	CUH	r	Dx	Brain tumour	Medulloblastoma	-	-	-	-	-	0	1	0	1	0	0	0	0	1	0	-	-	-	-	-	-	-	-	-	-	-	-	-	-	-	-	88.47	40.06	11	8	38.8	-	-	-	-	-	-	20.7	11.4
CUH_0130	CUH	r	Dx	Neuroblastoma	Neuroblastoma	-	-	-	-	-	0	1	1	1	0	0	0	1	0	0	-	-	-	-	1	MYCN amplification (known)	-	-	-	-	-	-	-	-	-	-	96.52	42.96	27	6	-	-	-	-	-	-	-	21.1	7.8
CUH_0131	CUH	r	Dx	Other	Pilocytic Astrocytoma	-	-	-	-	-	1	0	0	1	F	0	0	0	1	0	-	-	-	-	-	-	-	-	-	-	-	-	-	-	-	-	111.94	44.83	10	9	10.5	-	-	-	-	-	-	-	12.5
GOS_0001	GOSH	i	Dx	Lymphoblastic leukaemia	B cell acute lymphoblastic leukaemia	-	-	-	-	-	0	1	1	1	0	0	0	0	0	0	1	ETV6-RUNX1 fusion (known)	-	-	1	ETV6-RUNX1 fusion (known)	-	-	-	-	-	-	-	-	-	-	145.67	48.39	22	14	36.5	-	-	-	-	-	-	28.2	-
GOS_0002	GOSH	i	Dx	Lymphoblastic leukaemia	B cell acute lymphoblastic leukaemia	-	-	-	-	-	0	1	1	1	1	0	0	0	0	0	1	High Hyperdiploidy (known)	-	-	1	High Hyperdiploidy (known)	-	-	-	-	-	-	-	-	-	-	135.53	45.36	23	12	64.7	-	-	-	-	-	-	14.6	-
GOS_0003	GOSH	i	Dx	Lymphoma	T cell lymphoblastic lymphoma	Changed_management | Therapeutic_opportunity	Cancer_screening_and/or_cascade_testing | Mutation_guided_treatment_option	Pathogenic germline PMS2 mutation	See changed management (column I) | Hypermutation	Identification of unexpected cancer predisposition (PMS2), leading to patient and family being referred to clincial genetics for cascade testing and tailored surveillance. | WGS identified tumour hypermutation, which raises the possiblity of utilising a checkpoint inhibitor	0	F	0	0	0	0	0	0	0	0	-	-	-	-	-	-	-	-	-	-	1	Hypermutation (new)	-	-	1	PMS2 S6G (new)	146.25	41.37	21	15	-	-	-	-	-	-	-	-	-
GOS_0004	GOSH	r	Dx	Lymphoblastic leukaemia	B cell acute lymphoblastic leukaemia	-	-	-	-	-	0	1	1	1	1	0	0	0	0	0	1	ETV6-RUNX1 fusion (known)	-	-	1	ETV6-RUNX1 fusion (known)	-	-	-	-	-	-	-	-	-	-	98.46	41.67	18	10	37.1	9.2	14.6	-	-	-	-	22.4	-
GOS_0005	GOSH	r	Dx	Lymphoblastic leukaemia	B cell acute lymphoblastic leukaemia	-	-	-	-	-	0	1	1	1	0	0	0	0	0	0	1	Near Haploidy (known)	-	-	1	Near Haploidy (known)	-	-	-	-	-	-	-	-	-	-	99.5	34.3	20	22	17.7	-	-	17	-	-	-	-	-
GOS_0006	GOSH	r	Dx	Lymphoblastic leukaemia	B cell acute lymphoblastic leukaemia	-	-	-	-	-	0	1	1	1	1	0	0	0	0	0	-	-	-	-	1	IKZF1 del (known)| BTG1 del (known)	-	-	-	-	-	-	-	-	-	-	106.78	29.07	16	12	29.1	-	-	9.6	-	-	-	-	-
GOS_0007	GOSH	i	Dx	Lymphoblastic leukaemia	Infant B cell acute lymphoblastic leukaemia	-	-	-	-	-	0	1	1	1	1	0	0	0	0	0	1	PAX5-DNAJA1 fusion (known)	1	PAX5-MLLT3 fusion (new)	-	-	-	-	-	-	-	-	-	-	-	-	131.64	36.85	20	43	13.1	-	-	5.7	-	-	-	-	-
GOS_0008	GOSH	i	Dx	Lymphoblastic leukaemia	B cell acute lymphoblastic leukaemia	-	-	-	-	-	0	1	1	0	1	0	0	0	0	0	1	MEF2D-BCL9 fusion (known)	-	-	1	MEF2D-BCL9 fusion (known)	-	-	-	-	-	-	-	-	-	-	158.76	44.82	49	11	39.4	-	6	-	-	-	-	7	-
GOS_0009	GOSH	r	Dx	Lymphoblastic leukaemia	B cell acute lymphoblastic leukaemia	-	-	-	-	-	0	1	1	1	1	0	0	0	0	0	1	High Hyperdiploidy (known)	-	-	1	High Hyperdiploidy (known)	-	-	-	-	-	-	-	-	-	-	98.06	28.19	16	12	-	19.3	-	-	-	-	55.5	7.9	-
GOS_0010	GOSH	r	Dx	Lymphoblastic leukaemia	B cell acute lymphoblastic leukaemia	-	-	-	-	-	0	1	1	1	1	0	0	0	0	0	1	MEF2D-HNRNPUL1 fusion (known)	-	-	1	MEF2D-HNRNPUL1 fusion (known)	-	-	1	KRAS A59E (known)	-	-	-	-	-	-	110.84	30.89	19	30	28.6	-	8.2	-	-	-	-	-	10.3
GOS_0011	GOSH	r	Dx	Lymphoblastic leukaemia	B cell acute lymphoblastic leukaemia	-	-	-	-	-	0	1	1	1	1	0	0	0	0	0	1	ETV6-RUNX1 fusion (known) | PAX5 deletion (known)	-	-	1	ETV6-RUNX1 fusion (known) | PAX5 deletion (known)	-	-	-	-	-	-	-	-	-	-	101.72	41.88	16	19	28.3	5.5	7.7	-	-	-	-	10	-
GOS_0012	GOSH	r	Dx	Lymphoblastic leukaemia	B cell acute lymphoblastic leukaemia	-	-	-	-	-	0	1	1	1	1	0	0	0	0	0	1	High Hyperdiploidy (known)	-	-	1	High Hyperdiploidy (known)	-	-	1	NRAS G13R (known) | PTPN11 E76G (known)	-	-	-	-	-	-	107.97	36.63	16	19	58	-	-	-	-	-	-	10.6	-
GOS_0013	GOSH	r	Dx	Lymphoblastic leukaemia	B cell acute lymphoblastic leukaemia	-	-	-	-	-	0	1	1	1	1	0	0	0	0	0	1	ETV6-RUNX1 fusion (known)	-	-	1	ETV6-RUNX1 fusion (known)	-	-	1	KRAS L19F (known)	-	-	-	-	-	-	108.54	38.88	11	31	-	25.5	-	-	-	-	-	-	-
GOS_0014	GOSH	r	Dx	Lymphoblastic leukaemia	B cell acute lymphoblastic leukaemia	-	-	-	-	-	0	1	1	1	1	0	0	0	0	0	1	High Hyperdiploidy (known)	-	-	1	High Hyperdiploidy (known)	-	-	1	PTPN11 F71L (known)	-	-	-	-	-	-	90.9	38.63	13	22	48.1	-	-	-	-	-	-	20.6	-
GOS_0015	GOSH	r	Dx	Lymphoblastic leukaemia	B cell acute lymphoblastic leukaemia	-	-	-	-	-	0	1	1	1	1	0	0	0	0	0	1	ETV6 deletion (known)	1	IKZF1 deletion (new) | PAX5 deletion (new)	-	-	1	IKZF1 deletion (new) | PAX5 deletion (new)	-	-	-	-	-	-	-	-	115.72	34.6	21	35	-	33.7	-	-	-	-	-	-	-
GOS_0016	GOSH	r	Dx	Myeloid leukaemia	Acute myeloid leukaemia	-	-	-	-	-	0	1	0	1	1	0	0	0	0	0	1	KMT2A-MLLT3 fusion (known)	-	-	1	KMT2A-MLLT3 fusion (known)	-	-	-	-	-	-	-	-	-	-	103.5	48.86	13	36	19	-	-	-	-	-	-	25	-
GOS_0017	GOSH	i	Dx	Lymphoblastic leukaemia	B cell acute lymphoblastic leukaemia	Changed_management | Therapeutic_opportunity	Clarified_risk | Mutation_guided_treatment_option	High hyperdiploidy	See changed management (column I) | KRAS mutation	Failure of SOC genetic tests due to poor quality samples. DNA was, however, of sufficient quality to generate adequate WGS data which showed good risk cytogenetics (high hyperdiploidy) enabling treatment de-escalation. | WGS identified a KRAS mutation, enabling the potential use of a targeted inhibitor.	0	1	F	1	1	0	0	0	0	0	-	-	1	High Hyperdipoidy (new)	-	-	1	High Hyperdipoidy (new)	-	-	1	KRAS G13D (new)	-	-	-	-	104.46	43.3	20	22	42.2	-	-	-	-	-	-	7.8	-
GOS_0018	GOSH	r	Dx	Lymphoblastic leukaemia	B cell acute lymphoblastic leukaemia	-	-	-	-	-	0	1	1	1	1	0	0	0	0	0	1	High Hyperdiploidy (known)	-	-	1	High Hyperdiploidy (known)	-	-	1	NRAS G13D (known)	-	-	-	-	-	-	93.48	43.27	18	17	48.8	-	-	-	-	-	-	6.7	-
GOS_0019	GOSH	i	Dx	Myeloid leukaemia	Acute myeloid leukaemia	-	-	-	-	-	0	1	0	1	1	0	0	0	0	0	1	CBFA2T3-RUNX1 fusion (known)	-	-	-	-	-	-	-	-	-	-	-	-	-	-	110.75	45.93	17	4	47.1	-	-	-	-	-	-	-	6.8
GOS_0020	GOSH	r	Dx	Lymphoblastic leukaemia	B cell acute lymphoblastic leukaemia	-	-	-	-	-	0	1	1	1	1	0	0	0	0	0	1	High Hyperdiploidy (known)	-	-	1	High Hyperdiploidy (known)	-	-	1	KRAS G13D (known)	-	-	-	-	-	-	108.29	42.88	21	21	37.9	-	-	-	-	-	-	5.9	-
GOS_0021	GOSH	i	Dx	Lymphoblastic leukaemia	B cell acute lymphoblastic leukaemia	Changed_management | Therapeutic_opportunity	Clarified_risk | Mutation_guided_treatment_option	High hyperdiploidy	See changed management (column I) | KRAS mutation	Failure of SOC genetic tests due to poor quality samples. DNA was, however, of sufficient quality to generate adequate WGS data which showed good risk cytogenetics (high hyperdiploidy) enabling treatment de-escalation. | WGS identified a KRAS mutation, enabling the potential use of a targeted inhibitor.	0	1	F	1	1	0	0	0	0	0	-	-	1	High Hyperdipoidy (new)	-	-	1	High Hyperdipoidy (new)	-	-	1	KRAS G12A (new)	-	-	-	-	100	43.18	20	15	45.8	-	-	-	-	-	-	19.5	-
GOS_0022	GOSH	r	Dx	Myeloid leukaemia	Congenital acute myeloid leukaemia	Changed_management	Cancer_screening_and/or_cascade_testing	Pathogenic germline MUYTH mutation	See changed management (column I)	Identification of unexpected cancer predisposition (MUTYH; considered significant in this child because of strong family history), leading to patient and family being referred to clinical genetics for cascade testing and tailored surveillance.	0	1	0	1	1	0	0	0	0	0	1	MYB-GATA1 fusion (known)	-	-	1	MYB-GATA1 fusion (known)	-	-	-	-	-	-	-	-	1	MUYTH G396D (new)	83.98	48.08	25	10	13.9	-	-	18.6	-	-	-	-	-
GOS_0023	GOSH	r	Dx	Myeloid leukaemia	Acute myeloid leukaemia	-	-	-	-	-	0	1	0	1	1	0	0	0	0	0	1	RUNX1T1-RUNX1 fusion (known)	-	-	1	RUNX1T1-RUNX1 fusion (known)	-	-	-	-	-	-	-	-	-	-	96.62	40.43	13	22	52.7	-	-	-	-	-	-	8.4	13.2
GOS_0024	GOSH	r	Dx	Lymphoblastic leukaemia	B cell acute lymphoblastic leukaemia	Changed_management	Cancer_screening_and/or_cascade_testing	Pathogenic germline TP53 mutation	See changed management (column I)	Identification of unexpected cancer predisposition (TP53), leading to patient and family being referred to clinical genetics for cascade testing and tailored surveillance.	0	1	1	1	1	0	0	0	0	0	1	High Hyperdiploidy (known)	-	-	1	High Hyperdiploidy (known)	-	-	-	-	-	-	-	-	1	TP53 essential splice (new)	87.19	44.36	16	19	36.3	-	5.1	-	-	-	-	32.3	8
GOS_0025	GOSH	r	Dx	Lymphoblastic leukaemia	T cell acute lymphoblastic leukaemia	-	-	-	-	-	0	1	0	1	1	0	0	0	0	0	-	-	-	-	-	-	-	-	-	-	-	-	-	-	-	-	102.17	42.25	18	17	39.1	-	-	-	-	-	-	13.1	9.1
GOS_0026	GOSH	i	Dx	Lymphoma	T cell lymphoblastic lymphoma	-	-	-	-	-	0	1	0	1	1	0	0	0	0	0	-	-	-	-	1	Complex karyotype (known)	-	-	1	FLT3 D835Y (known)	-	-	-	-	-	-	110.94	40.03	20	8	29.1	-	-	-	-	-	-	19.7	16.3
GOS_0027	GOSH	r	Dx	Lymphoblastic leukaemia	B cell acute lymphoblastic leukaemia	-	-	-	-	-	0	1	1	1	1	0	0	0	0	0	1	ETV6-RUNX1 fusion (known)	-	-	1	ETV6-RUNX1 fusion (known)	-	-	-	-	-	-	-	-	-	-	108.61	38.1	13	29	8.3	39.3	-	-	-	-	-	-	-
GOS_0028	GOSH	r	Dx	Lymphoblastic leukaemia	B cell acute lymphoblastic leukaemia	-	-	-	-	-	0	1	1	1	1	0	0	0	0	0	1	High Hyperdiploidy (known)	-	-	1	High Hyperdiploidy (known)	-	-	1	KRAS G12A (known)	-	-	-	-	-	-	94.48	36	13	139	48.9	-	-	-	-	-	-	19.3	-
GOS_0029	GOSH	i	Dx	Lymphoblastic leukaemia	Infant B cell acute lymphoblastic leukaemia	-	-	-	-	-	0	1	1	0	1	0	0	0	0	0	1	AC1N1-NUTM1 fusion (known)	-	-	1	AC1N1-NUTM1 fusion (known)	-	-	-	-	-	-	-	-	-	-	135.67	37.62	20	15	28.3	-	6.4	-	-	-	-	6.9	8.4
GOS_0030	GOSH	i	Dx	Myeloid leukaemia	Acute myeloid leukaemia	-	-	-	-	-	0	1	0	1	1	0	0	0	0	0	1	KMT2A-TET1 fusion (known)	-	-	1	KMT2A-TET1 fusion (known)	-	-	1	KRAS G13D (known) | NRAS G12D (known)	-	-	-	-	-	-	116.96	38.45	23	19	24.8	-	-	-	-	-	-	-	-
GOS_0031	GOSH	i	Dx	Myeloid leukaemia	Juvenile myelomonocytic leukaemia	-	-	-	-	-	0	1	0	1	1	0	0	0	0	0	1	5q deletion (known) | PTPN11 E76K (known)	-	-	-	-	-	-	-	-	-	-	-	-	-	-	119.77	49.86	20	8	42.6	-	-	-	-	-	-	-	-
GOS_0032	GOSH	r	Dx	Lymphoblastic leukaemia	B cell acute lymphoblastic leukaemia	-	-	-	-	-	0	1	1	1	1	0	0	0	0	0	-	-	-	-	-	-	1	PAX5 deletion (new)	1	NRAS Q61R (known)	-	-	-	-	-	-	80.64	39.53	25	10	42.8	-	-	-	-	-	-	12.7	-
GOS_0033	GOSH	r	Dx	Lymphoblastic leukaemia	B cell acute lymphoblastic leukaemia	Changed_management	Clarified_risk	ETV6-RUNX1 fusion	See changed management (column I)	Diagnostic aspirate was "dry" necessitating molecular testing on trephine sample, which was unsuitable for FISH. RNA panel did not detect the fusion, possibly due to the low quality RNA. DNA was, however, of sufficient quality to generate adequate WGS data which showed good risk cytogenetics (ETV6-RUNX1 fusion) enabling treatment de-escalation.	0	F	1	1	1	0	0	0	0	0	-	-	1	ETV6-RUNX1 fusion (new)	-	-	1	ETV6-RUNX1 fusion (new)	1	PTPN11 E76K (known)	-	-	-	-	-	-	115.04	38.79	20	22	13.6	33.1	-	-	-	-	-	5.1	-
GOS_0034	GOSH	i	Dx	Bone marrow failure	Myelodysplatic syndrome	Aided_diagnosis	Accelerated_result	-	Essential negative (no variant suggestive of germline or malignant condition)	Accelerated bone marrow failure work-up. WGS rapidly ruled out germline disorder (e.g. BMF disorder) and malignancy, allowing timely therapy (e.g. HSCT) and less accumulation of morbiditiy.	0	1	0	1	0	0	0	W	0	0	1	PTPN11 A72V (known) | Monosomy 7 (known)	-	-	-	-	-	-	-	-	-	-	-	-	-	-	105.9	41.12	18	17	-	-	-	8.8	-	-	-	-	-
GOS_0035	GOSH	i	Dx	Lymphoblastic leukaemia	B cell acute lymphoblastic leukaemia	-	-	-	-	-	0	1	1	0	0	0	0	0	0	0	1	ETV6-RUNX1 fusion (known)	-	-	1	ETV6-RUNX1 fusion (known)	-	-	-	-	-	-	-	-	-	-	124.15	56.1	50	5	12.3	23.8	-	-	-	-	-	17.5	-
GOS_0036	GOSH	i	Dx	Lymphoma	Anaplastic large cell lymphoma	-	-	-	-	-	0	1	0	1	1	0	0	0	0	0	1	NPM1-ALK1 fusion (known)	-	-	-	-	-	-	-	-	-	-	-	-	-	-	116.95	48.37	19	16	-	-	8.5	-	-	-	33	20.2	6.3
GOS_0037	GOSH	i	Dx	Myeloid leukaemia	Acute myeloid leukaemia	-	-	-	-	-	0	1	0	1	0	0	0	0	0	0	1	RUNX1T1-RUNX1 fusion (known)	-	-	1	RUNX1T1-RUNX1 fusion (known)	-	-	-	-	-	-	-	-	-	-	114.94	44.17	17	11	42.8	-	-	-	-	-	-	15.6	-
GOS_0038	GOSH	i	Dx	Bone marrow failure	Myelodysplatic syndrome	Aided_diagnosis	Accelerated_result	-	Essential negative (no variant suggestive of germline or malignant condition)	Accelerated bone marrow failure work-up. WGS rapidly ruled out germline disorder (e.g. BMF disorder) and malignancy, allowing timely therapy (e.g. HSCT) and less accumulation of morbiditiy.	0	1	1	1	1	0	0	1	0	0	1	GATA1 T52Afs (known)	-	-	-	-	-	-	-	-	-	-	-	-	-	-	92.41	48.01	19	24	48.9	-	-	-	-	-	-	-	17.9
GOS_0039	GOSH	i	Dx	Lymphoblastic leukaemia	B cell acute lymphoblastic leukaemia	-	-	-	-	-	0	1	1	1	0	0	0	0	0	0	-	-	-	-	-	-	-	-	-	-	-	-	-	-	-	-	119.39	47.59	17	19	40.2	-	5.1	-	-	-	-	-	-
GOS_0040	GOSH	i	Dx	Lymphoblastic leukaemia	B cell acute lymphoblastic leukaemia	-	-	-	-	-	0	1	1	0	0	0	0	0	0	0	1	Near Haploidy (known)	-	-	1	Near Haploidy (known)	-	-	-	-	-	-	-	-	-	-	105.13	43.42	16	19	33.8	-	14.4	-	-	-	-	-	-
GOS_0041	GOSH	i	Dx	Lymphoblastic leukaemia	B cell acute lymphoblastic leukaemia	Aided_diagnosis | Therapeutic_opportunity	Clarified_diagnosis | Mutation_guided_treatment_option	-	Germline ETV6 mutation | NRAS mutation	Identification of unexpected cancer predisposition (ETV6) that would rule out sibling as donor if patient required an allogeneic transplant. | WGS identified an NRAS mutation, enabling the potential use of a targeted inhibitor.	0	1	1	1	1	0	0	0	0	0	1	High Hyperdiploidy (known)	-	-	1	High Hyperdiploidy (known)	-	-	-	-	1	NRAS G13D (new)	-	-	1	ETV6 Y346C (new)	85.02	36.95	17	25	46.1	-	-	-	-	-	-	12.8	6
GOS_0042	GOSH	i	Dx	Other	Mixed phenotype acute leukemia	Changed_management | Aided_diagnosis	Clarified_risk | MRD_marker	High Hyperdiploidy	See changed management (column I) | KRAS mutation	A risk-defining KMT2A-USP2 fusion was found by WGS alone, enabling clinicians to confidently intensify therapy which lead to an allegenci stem cell transplant. | Novel MRD marker used to track high risk disease | Targetable mutation (RAS pathway).	0	1	1	1	1	0	0	0	0	0	-	-	1	KMT2A-USP2 fusion (new)	-	-	1	KMT2A-USP2 fusion (new)	-	-	-	-	-	-	-	-	106.92	40.5	36	20	14.8	-	5.9	-	-	-	-	-	9
GOS_0043	GOSH	i	Dx	Lymphoblastic leukaemia	Infant B cell acute lymphoblastic leukaemia	-	-	-	-	-	0	1	1	1	1	0	0	0	0	0	1	KMT2A-MLLT6 fusion (known)	-	-	1	KMT2A-MLLT6 fusion (known)	-	-	-	-	-	-	-	-	-	-	114.17	55.02	18	17	26.9	-	16.1	-	-	-	-	16.3	20.6
GOS_0044	GOSH	i	Dx	Lymphoblastic leukaemia	B cell acute lymphoblastic leukaemia	-	-	-	-	-	0	1	1	0	0	0	0	0	0	0	1	ETV6-RUNX1 fusion (known)	-	-	1	ETV6-RUNX1 fusion (known)	-	-	-	-	-	-	-	-	-	-	130.32	55.78	19	18	34.2	12.8	-	-	-	-	-	9.7	-
GOS_0045	GOSH	i	Dx	Bone marrow failure	Evan's syndrome	Aided_diagnosis	Accelerated_result	-	Essential negative (no variant suggestive of germline or malignant condition)	Accelerated bone marrow failure work-up. WGS rapidly ruled out germline disorder (e.g. BMF disorder) and malignancy, allowing timely therapy (e.g. HSCT) and less accumulation of morbiditiy.	0	1	0	1	0	0	0	1	0	0	-	-	-	-	-	-	-	-	-	-	-	-	-	-	-	-	98.38	50.05	30	12	-	-	-	-	-	-	-	-	-
GOS_0046	GOSH	i	Dx	Myeloid leukaemia	Acute promyelocytic leukamia	-	-	-	-	-	0	1	0	1	0	0	0	0	0	0	1	PML-RARA fusion (known)	-	-	-	-	-	-	-	-	-	-	-	-	-	-	128.58	38.81	21	28	42.8	-	-	-	-	-	-	19.4	6.7
GOS_0047	GOSH	i	Dx	Lymphoblastic leukaemia	B cell acute lymphoblastic leukaemia	Therapeutic_opportunity	Mutation_guided_treatment_option	-	KRAS mutation	WGS identified a KRAS mutation, enabling the potential use of a targeted inhibitor.	0	1	1	0	1	0	0	0	0	0	1	High Hyperdiploidy (known)	-	-	1	High Hyperdiploidy (known)	-	-	-	-	1	KRAS G12D (new)	-	-	-	-	98.61	37.35	21	7	54.9	-	-	-	-	-	-	18.9	8.8
GOS_0048	GOSH	i	Rx	Lymphoma	Lymphoma (Chronic active EBV)	-	-	-	-	-	0	1	0	1	1	0	0	0	0	0	-	-	-	-	-	-	-	-	-	-	-	-	-	-	-	-	82.66	44.49	23	19	-	-	-	-	-	-	-	-	-
GOS_0049	GOSH	i	Dx	Lymphoblastic leukaemia	B cell acute lymphoblastic leukaemia	-	-	-	-	-	0	1	1	1	1	0	0	0	0	0	1	High Hyperdiploidy (known)	-	-	1	High Hyperdiploidy (known)	-	-	1	KRAS G13D (known)	-	-	-	-	-	-	93.42	38.74	41	27	66.9	-	-	-	-	-	-	17.2	-
GOS_0050	GOSH	i	Rx	Myeloid leukaemia	Acute myeloid leukaemia	-	-	-	-	-	0	1	0	1	1	0	0	0	0	0	1	NUP98-KDM5A fusion (known)	-	-	1	NUP98-KDM5A fusion (known)	-	-	-	-	-	-	-	-	-	-	132.85	41.96	17	18	46	-	5.9	-	-	-	-	8.6	-
GOS_0051	GOSH	i	Dx	Lymphoblastic leukaemia	B cell acute lymphoblastic leukaemia	-	-	-	-	-	0	1	1	1	1	0	0	0	0	0	1	High Hyperdiploidy (known)	-	-	1	High Hyperdiploidy (known)	-	-	1	PTPN11 E69K (known)	-	-	-	-	-	-	95.43	47.16	19	16	75.5	-	-	-	-	-	-	11.4	-
GOS_0052	GOSH	i	Dx	Myeloid leukaemia	Acute myeloid leukaemia	-	-	-	-	-	0	1	0	1	1	0	0	0	0	0	-	-	-	-	-	-	-	-	1	PTPN11 E76A (known)	-	-	-	-	-	-	97.5	39.02	24	18	53.9	-	7.7	-	-	-	-	5.6	8.1
GOS_0053	GOSH	i	Dx	Lymphoblastic leukaemia	B cell acute lymphoblastic leukaemia	Changed_management	Cancer_screening_and/or_cascade_testing	Pathogenic germline CHEK2 mutation	See changed management (column I)	Identification of unexpected adult cancer predisposition (CHEK2), leading to patient and family being referred to clinical genetics for cascade testing and tailored surveillance.	0	1	1	1	1	0	0	0	0	0	1	ZNF521-PAX5 fusion (known)	-	-	1	ZNF521-PAX5 fusion (known)	-	-	-	-	-	-	-	-	1	CHEK2 T367fs (new)	105.11	50.6	27	15	6.3	-	14.9	-	-	-	-	6	-
GOS_0054	GOSH	i	Dx	Lymphoma	High grade B cell non-hodgkin lymphoma (Burkitt)	Aided_diagnosis	Accelerated_result	-	Somatic TP53 mutation	Targeted DNA sequencing revealed a high VAF TP53 variant, that was possibly germline. WGS rapidly confirmed variant was somatic, without the need for further targeted germline testing.	0	1	0	1	1	0	0	W	0	0	1	IGH-MYC fusion (known) | TP53 V272M (known)	-	-	-	-	-	-	-	-	-	-	-	-	-	-	104.19	43.05	17	53	13.9	-	17.9	-	5.3	-	-	21	19.1
GOS_0055	GOSH	i	Dx	Lymphoma	T cell lymphoblastic lymphoma	-	-	-	-	-	0	1	0	1	0	0	0	0	0	0	-	-	1	TRB-NOTCH1 fusion (new)	-	-	-	-	-	-	-	-	-	-	-	-	110.61	35.2	64	28	21.4	-	9.1	-	-	-	-	11.7	15
GOS_0056	GOSH	i	Dx	Lymphoblastic leukaemia	B cell acute lymphoblastic leukaemia	-	-	-	-	-	0	1	1	1	1	0	0	0	0	0	1	High Hyperdiploidy (known)	-	-	1	High Hyperdiploidy (known)	-	-	1	KRAS G12V (known) | PTPN11 A72G (known)	-	-	-	-	-	-	105.34	42.06	17	18	70.6	-	-	-	-	-	-	6.6	-
GOS_0057	GOSH	i	Dx	Lymphoblastic leukaemia	B cell acute lymphoblastic leukaemia	-	-	-	-	-	0	1	1	1	1	0	0	0	0	0	1	High Hyperdiploidy (known)	-	-	1	High Hyperdiploidy (known)	-	-	1	KRAS G12V (known)	-	-	-	-	-	-	136.8	41.52	23	12	53.7	-	-	-	-	-	-	23.8	-
GOS_0058	GOSH	i	Dx	Myeloid leukaemia	Acute myeloid leukaemia	-	-	-	-	-	0	1	0	1	1	0	0	0	0	0	1	CEBPA K313 duplication (known) | CEBPA L78Wfs (known)	-	-	1	CEBPA K313 duplication (known) | CEBPA L78Wfs (known)	-	-	-	-	-	-	-	-	-	-	96.79	48.67	21	7	32.4	-	16.4	-	-	-	-	-	-
GOS_0059	GOSH	i	Dx	Lymphoblastic leukaemia	B cell acute lymphoblastic leukaemia	-	-	-	-	-	0	1	1	1	0	0	0	0	0	0	1	ETV6-RUNX1 fusion (known)	-	-	1	ETV6-RUNX1 fusion (known)	-	-	-	-	-	-	-	-	-	-	142.12	62.5	35	7	59.7	-	-	-	-	-	-	24.9	-
GOS_0060	GOSH	i	Dx	Lymphoblastic leukaemia	B cell acute lymphoblastic leukaemia	-	-	-	-	-	0	1	1	1	1	0	0	0	0	0	1	High Hyperdiploidy (known)	-	-	1	High Hyperdiploidy (known)	-	-	-	-	-	-	-	-	-	-	93.97	40.97	29	12	44.5	-	-	-	-	-	-	18.1	7.5
GOS_0061	GOSH	i	Dx	Myeloid leukaemia	Acute myeloid leukaemia	-	-	-	-	-	0	1	0	1	1	0	0	0	0	0	1	KMT2A-MLLT3 fusion (known)	-	-	1	KMT2A-MLLT3 fusion (known)	-	-	-	-	-	-	-	-	-	-	119.66	47.3	21	7	45.2	-	5.4	-	-	-	-	-	8.5
GOS_0062	GOSH	i	Dx	Lymphoblastic leukaemia	B cell acute lymphoblastic leukaemia	-	-	-	-	-	0	1	1	1	1	0	0	0	0	0	1	High Hyperdiploidy (known)	-	-	1	High Hyperdiploidy (known)	-	-	-	-	-	-	-	-	-	-	134.85	53.92	22	20	41.7	-	-	-	-	-	-	27.3	6.4
GOS_0063	GOSH	i	Dx	Lymphoblastic leukaemia	B cell acute lymphoblastic leukaemia	-	-	-	-	-	0	1	1	1	0	0	0	0	0	0	1	PAX5 deletion (known)	-	-	1	PAX5 deletion (known)	-	-	1	NRAS G12D (known)	-	-	-	-	-	-	112.42	40.02	16	12	36.6	-	7.9	-	-	-	-	20.4	7.9
GOS_0064	GOSH	i	Dx	Lymphoblastic leukaemia	B cell acute lymphoblastic leukaemia	-	-	-	-	-	0	1	1	1	1	0	0	0	0	0	-	-	-	-	-	-	-	-	-	-	-	-	-	-	-	-	134.25	39.31	21	7	33.8	-	-	5.9	-	-	-	-	10.2
GOS_0065	GOSH	i	Dx	Lymphoblastic leukaemia	B cell acute lymphoblastic leukaemia	-	-	-	-	-	0	1	1	1	0	0	0	0	0	0	1	ETV6-RUNX1 fusion (known)	-	-	1	ETV6-RUNX1 fusion (known)	-	-	-	-	-	-	-	-	-	-	90.44	51.52	21	21	24.8	10.5	5.2	-	-	-	-	12.6	-
GOS_0066	GOSH	i	Dx	Lymphoma	T cell lymphoblastic lymphoma	-	-	-	-	-	0	1	0	1	0	0	0	0	0	0	-	-	1	NOTCH1-MTA1 fusion (new)	-	-	-	-	-	-	-	-	-	-	-	-	127.15	41.09	19	16	39.7	-	-	-	-	-	-	29.4	7.1
GOS_0067	GOSH	i	Dx	Myeloid leukaemia	Acute myeloid leukaemia	-	-	-	-	-	0	1	0	1	0	0	0	0	0	0	1	KMT2A-MLLT1 fusion (known)	-	-	1	KMT2A-MLLT1 fusion (known)	-	-	1	NRAS Q61R (known) | PTPN11 A72T (known)	-	-	-	-	-	-	133	41.13	20	22	24.4	5.8	-	-	-	-	-	24.5	8.1
GOS_0068	GOSH	i	Dx	Lymphoblastic leukaemia	B cell acute lymphoblastic leukaemia	Therapeutic_opportunity	Mutation_guided_treatment_option	-	NRAS mutation	WGS identified an NRAS mutation, enabling the potential use of a targeted inhibitor.	0	1	1	1	1	0	0	0	0	0	1	High Hyperdiploidy (known)	-	-	1	High Hyperdiploidy (known)	-	-	-	-	1	NRAS G13D (new)	-	-	-	-	99.72	42.58	21	14	54.5	-	-	-	-	-	-	9.5	5.7
GOS_0069	GOSH	i	Dx	Lymphoblastic leukaemia	T cell acute lymphoblastic leukaemia	-	-	-	-	-	0	1	1	1	0	0	0	0	0	0	-	-	-	-	-	-	-	-	-	-	-	-	-	-	-	-	92.46	47.75	20	8	51.5	-	-	-	-	-	-	15.7	-
GOS_0070	GOSH	i	Dx	Myeloid leukaemia	Acute myeloid leukaemia	-	-	-	-	-	0	1	0	1	1	0	0	0	0	0	1	KMT2A-MLLT10 fusion (known)	-	-	1	KMT2A-MLLT10 fusion (known)	-	-	-	-	-	-	-	-	-	-	133.8	33.1	26	17	6.8	-	-	-	-	-	-	18.6	-
GOS_0071	GOSH	i	Dx	Lymphoblastic leukaemia	B cell acute lymphoblastic leukaemia	-	-	-	-	-	0	1	1	1	1	0	0	0	0	0	-	-	-	-	-	-	-	-	1	KRAS A146V (known)	-	-	-	-	-	-	110.28	43.35	21	21	46.6	-	6.2	-	-	-	-	16	-
GOS_0072	GOSH	i	Dx	Lymphoblastic leukaemia	T cell acute lymphoblastic leukaemia	-	-	-	-	-	0	1	0	1	1	0	0	0	0	0	-	-	-	-	-	-	-	-	1	NRAS G13D (known)	-	-	-	-	-	-	92.56	41.8	23	26	50.1	-	-	-	-	-	-	15.9	14.5
GOS_0073	GOSH	i	Dx	Lymphoblastic leukaemia	B cell acute lymphoblastic leukaemia	-	-	-	-	-	0	1	1	1	1	0	0	0	0	0	1	KDM4C-CTNND2 fusion (known)	-	-	-	-	-	-	-	-	-	-	-	-	-	-	92.61	53.83	19	9	36.9	-	-	-	-	-	-	29.7	15.2
GOS_0074	GOSH	i	Dx	Lymphoblastic leukaemia	B cell acute lymphoblastic leukaemia	-	-	-	-	-	0	1	1	1	1	0	0	0	0	0	-	-	-	-	-	-	-	-	-	-	-	-	-	-	-	-	99.31	41.02	23	12	55.3	-	-	-	-	-	7	16.6	-
GOS_0075	GOSH	i	Dx	Lymphoblastic leukaemia	B cell acute lymphoblastic leukaemia (Ph+)	-	-	-	-	-	0	1	1	1	1	0	0	0	0	0	1	BRC-ABL1 fusion (known)	-	-	1	BRC-ABL1 fusion (known)	-	-	-	-	-	-	-	-	-	-	86.7	60.9	23	26	33.9	-	11.4	-	-	-	-	18.7	19.9
GOS_0076	GOSH	i	Dx	Lymphoblastic leukaemia	B cell acute lymphoblastic leukaemia	-	-	-	-	-	0	1	1	1	1	0	0	0	0	0	1	TCF3-PBX1 fusion (known)	-	-	1	TCF3-PBX1 fusion (known)	-	-	-	-	-	-	-	-	-	-	125.63	45.21	26	23	40.5	-	-	-	-	-	-	14.2	7.5
GOS_0077	GOSH	i	Dx	Lymphoblastic leukaemia	B cell acute lymphoblastic leukaemia	Therapeutic_opportunity	Mutation_guided_treatment_option	-	PTPN11 mutation	WGS identified a PTPN11 mutation, enabling the potential use of a targeted inhibitor.	0	1	1	1	1	0	0	0	0	0	1	EP300-ZNF384 fusion (known)	-	-	-	-	-	-	-	-	1	PTPN11 F71L (new)	-	-	-	-	103.23	36.03	19	10	56.7	-	-	-	-	-	-	22.5	7.6
GOS_0078	GOSH	i	Dx	Lymphoblastic leukaemia	B cell acute lymphoblastic leukaemia	-	-	-	-	-	0	1	1	1	1	0	0	0	0	0	1	Near Haploidy (known)	-	-	1	Near Haploidy (known)	-	-	1	KRAS A146P (known)	-	-	-	-	-	-	95.99	38.06	19	17	61.6	-	-	-	-	-	-	21.2	-
GOS_0079	GOSH	i	Dx	Bone marrow failure	Aplastic anaemia	Changed_management | Aided_diagnosis	Cancer_screening_and/or_cascade_testing | Accelerated_result	Pathogenic germline PMS2 mutation	See changed management (column I) | Essential negative (no variant suggestive of germline or malignant condition)	Identification of unexpected cancer predisposition (PMS2), leading to patient and family being referred to clinical genetics, with tailored surveillance programme | WGS rapidly ruled out germline disorder (e.g. bone marrow failure disorder) and malignancy, allowing timely therapy (e.g. haematopoietic stem cell transplant) and less accumulation of morbidity.	0	1	0	1	0	0	0	1	0	0	-	-	-	-	-	-	-	-	-	-	-	-	-	-	1	PMS2 P246* (new)	103.7	41.27	17	18	8	-	7.2	9.7	-	-	-	13.9	-
GOS_0080	GOSH	i	Dx	Lymphoblastic leukaemia	B cell acute lymphoblastic leukaemia	Aided_diagnosis	Clarified_diagnosis	-	Pathogenic germline ETV6 mutation	Identification of unexpected cancer predisposition (ETV6) that would rule out sibling as donor if patient required an allogeneic transplant.	0	1	1	1	1	0	0	0	0	0	1	ETV6-RUNX1 fusion (known)	-	-	1	ETV6-RUNX1 fusion (known)	-	-	1	NRAS G12V (known)	-	-	-	-	1	ETV6 R353Q (new)	83.67	38.75	19	24	42.1	-	13.8	-	-	-	-	26.6	-
GOS_0081	GOSH	i	Dx	Lymphoblastic leukaemia	B cell acute lymphoblastic leukaemia	-	-	-	-	-	0	1	1	1	1	0	0	0	0	0	1	High Hyperdiploidy (known) | ZNF521-PAX5 fusion (known)	-	-	1	High Hyperdiploidy (known) | ZNF521-PAX5 fusion (known)	-	-	1	KRAS G12V (known)	-	-	-	-	-	-	105.73	43.92	18	10	48.4	-	-	5.3	-	-	-	-	-
GOS_0082	GOSH	i	Dx	Lymphoblastic leukaemia	B cell acute lymphoblastic leukaemia	-	-	-	-	-	0	1	1	1	1	0	0	0	0	0	1	ETV6-RUNX1 fusion (known)	-	-	1	ETV6-RUNX1 fusion (known)	-	-	-	-	-	-	-	-	-	-	86.05	56.17	17	25	46.7	-	-	-	-	-	-	28.1	5.9
GOS_0083	GOSH	i	Dx	Lymphoblastic leukaemia	B cell acute lymphoblastic leukaemia	-	-	-	-	-	0	1	1	1	1	0	0	0	0	0	1	TCF3-PBX1 fusion (known)	-	-	1	TCF3-PBX1 fusion (known)	-	-	-	-	-	-	-	-	-	-	108	71.85	34	36	28.7	-	-	6.9	-	-	-	-	-
GOS_0084	GOSH	i	Dx	Lymphoblastic leukaemia	B cell acute lymphoblastic leukaemia	-	-	-	-	-	0	1	1	1	1	0	0	0	0	0	1	ETV6-RUNX1 fusion (known)	-	-	1	ETV6-RUNX1 fusion (known)	-	-	-	-	-	-	-	-	-	-	129.66	36.48	65	26	21.5	-	16	-	-	-	-	20.5	10.4
GOS_0085	GOSH	i	Rx	Lymphoblastic leukaemia	B cell acute lymphoblastic leukaemia	-	-	-	-	-	0	1	0	0	1	0	0	0	0	0	1	ETV6-RUNX1 fusion (known)	-	-	1	ETV6-RUNX1 fusion (known)	-	-	-	-	-	-	-	-	-	-	106.68	48	17	25	37.6	-	10.2	-	-	-	-	33	-
GOS_0086	GOSH	i	Dx	Lymphoblastic leukaemia	B cell acute lymphoblastic leukaemia	-	-	-	-	-	0	1	1	1	1	0	0	0	0	0	1	ETV6-RUNX1 fusion (known)	-	-	1	ETV6-RUNX1 fusion (known)	-	-	-	-	-	-	-	-	-	-	99.07	62.78	17	19	27.8	11.8	9.8	-	-	-	-	20.2	5.4
GOS_0087	GOSH	r	Dx	Lymphoma	Post-tranplant lymphoproliferative disorder	-	-	-	-	-	0	1	0	0	0	0	0	0	0	0	-	-	-	-	-	-	-	-	-	-	-	-	-	-	-	-	96.16	42.34	21	7	-	-	5.1	-	-	-	-	-	-
GOS_0088	GOSH	r	Dx	Lymphoblastic leukaemia	B cell acute lymphoblastic leukaemia	-	-	-	-	-	0	1	1	1	1	0	0	0	0	0	1	High Hyperdiploidy (known)	-	-	1	High Hyperdiploidy (known)	-	-	-	-	-	-	-	-	-	-	112.83	38.91	20	15	35.3	17.3	-	-	-	-	-	10.3	-
GOS_0089	GOSH	i	Dx	Lymphoma	High grade B cell non-hodgkin lymphoma (Burkitt)	-	-	-	-	-	0	1	0	1	1	0	0	0	0	0	-	-	-	-	-	-	-	-	-	-	-	-	-	-	-	-	87.79	41.48	27	36	-	-	-	-	-	-	-	-	-
GOS_0090	GOSH	r	Dx	Myeloid leukaemia	Juvenile myelomonocytic leukaemia	-	-	-	-	-	0	1	0	1	0	0	0	0	0	0	1	Monosomy 7 (known)	-	-	1	Monosomy 7 (known)	-	-	-	-	-	-	-	-	-	-	88.4	39.85	16	19	9	-	-	-	-	-	-	-	-
GOS_0091	GOSH	i	Dx	Myeloid leukaemia	Myeloid leukemia of Down syndrome	-	-	-	-	-	0	1	0	1	0	0	0	0	0	0	-	-	-	-	-	-	-	-	-	-	-	-	-	-	-	-	106.13	47.03	34	29	9.7	-	-	11.2	-	-	-	-	-
GOS_0092	GOSH	i	Dx	Lymphoma	High grade B cell non-hodgkin lymphoma (Burkitt)	Changed_management	Cancer_screening_and/or_cascade_testing	Pathogenic germline BRCA2 mutation	See changed management (column I)	Identification of unexpected adult cancer predisposition (BRCA2), leading to patient and family being referred to clincial genetics for cascade testing and tailored surveillance.	0	1	0	1	1	0	0	0	0	0	1	IGH-MYC fusion (known) | TP53 R267W (known)	-	-	-	-	-	-	-	-	-	-	-	-	1	BRCA2 Q2157Ifs (new)	102.11	36.54	19	21	6.9	-	-	-	8.7	-	-	17.2	21.3
GOS_0093	GOSH	r	Dx	Lymphoblastic leukaemia	B cell acute lymphoblastic leukaemia	-	-	-	-	-	0	1	1	1	1	0	0	0	0	0	-	-	1	IGH-DUX4 fusion (new)	-	-	-	-	-	-	-	-	-	-	-	-	84.89	43.42	18	17	28.5	-	15.6	-	-	-	-	5.7	6.3
GOS_0094	GOSH	i	Dx	Myeloid leukaemia	Acute myeloid leukaemia	-	-	-	-	-	0	1	0	1	1	0	0	0	0	0	1	MYB-GATA1 fusion (known)	-	-	1	MYB-GATA1 fusion (known)	-	-	-	-	-	-	-	-	-	-	91.24	54.6	64	7	23.9	-	5.5	-	-	-	-	-	19.9
GOS_0095	GOSH	i	Rx	Lymphoblastic leukaemia	B cell acute lymphoblastic leukaemia	-	-	-	-	-	0	1	0	1	1	0	0	0	0	0	1	High Hyperdiploidy (known)	-	-	1	High Hyperdiploidy (known)	-	-	1	KRAS G12V (known)	-	-	-	-	-	-	110.09	38.55	23	12	49.7	-	-	-	-	-	-	22.1	-
GOS_0096	GOSH	r	Dx	Lymphoblastic leukaemia	B cell acute lymphoblastic leukaemia	-	-	-	-	-	0	1	1	1	1	0	0	0	0	0	1	ETV6-RUNX1 fusion (known)	-	-	1	ETV6-RUNX1 fusion (known)	-	-	-	-	-	-	-	-	-	-	105.86	37.18	24	11	42.3	8.5	-	-	-	-	-	25.7	-
GOS_0097	GOSH	r	Rx	Lymphoblastic leukaemia	T cell acute lymphoblastic leukaemia	-	-	-	-	-	0	1	1	1	1	0	0	0	0	0	-	-	-	-	-	-	-	-	-	-	-	-	-	-	-	-	101.12	37.29	12	79	35.5	-	12.3	-	-	-	-	17.6	7.5
GOS_0098	GOSH	r	Dx	Myeloid leukaemia	Acute myeloid leukaemia	-	-	-	-	-	0	1	0	1	1	0	0	0	0	0	1	KMT2A-MLLT4 fusion (known)	-	-	1	KMT2A-MLLT4 fusion (known)	-	-	1	KRAS G13D (known) | NRAS Q61R (known)	-	-	-	-	-	-	92.22	37.75	11	113	16.9	-	-	-	-	-	-	-	5.8
GOS_0099	GOSH	r	Dx	Bone marrow failure	Aplastic anaemia	Aided_diagnosis	Accelerated_result	-	Essential negative (no variant suggestive of germline or malignant condition)	Accelerated bone marrow failure work-up. WGS rapidly ruled out germline disorder (e.g. bone marrow failure disorder) and malignancy, allowing timely therapy (e.g. haematopoietic stem cell transplant) and less accumulation of morbidity.	0	1	0	1	0	0	0	1	0	0	-	-	-	-	-	-	-	-	-	-	-	-	-	-	-	-	104.08	41.76	22	8	N/A	N/A	N/A	N/A	N/A	N/A	N/A	N/A	N/A
GOS_0100	GOSH	r	Dx	Bone marrow failure	Fanconi's anaemia	Aided_diagnosis	Accelerated_result	-	Essential negative (no variant suggestive of germline or malignant condition)	Accelerated bone marrow failure work-up. WGS rapidly ruled out germline disorder (e.g. bone marrow failure disorder) and malignancy, allowing timely therapy (e.g. haematopoietic stem cell transplant) and less accumulation of morbidity.	0	1	0	1	0	0	0	1	0	0	-	-	-	-	-	-	-	-	-	-	-	-	1	FANCB essential splice (known)	-	-	101.76	43.88	23	12	N/A	N/A	N/A	N/A	N/A	N/A	N/A	N/A	N/A
GOS_0101	GOSH	i	Dx	Lymphoblastic leukaemia	B cell acute lymphoblastic leukaemia	-	-	-	-	-	0	1	1	0	0	0	0	0	0	0	1	ETV6-RUNX1 fusion (known)	-	-	1	ETV6-RUNX1 fusion (known)	-	-	-	-	-	-	-	-	-	-	103.21	31.89	NA	NA	N/A	N/A	N/A	N/A	N/A	N/A	N/A	N/A	N/A
GOS_0102	GOSH	r	Dx	Lymphoblastic leukaemia	B cell acute lymphoblastic leukaemia (Ph+)	-	-	-	-	-	0	1	1	1	1	0	0	0	0	0	1	BRC-ABL1 fusion (known)	-	-	1	BRC-ABL1 fusion (known)	-	-	-	-	-	-	-	-	-	-	118.53	42.44	13	29	61.7	-	-	-	-	-	-	20	6
GOS_0103	GOSH	r	Dx	Lymphoblastic leukaemia	T cell acute lymphoblastic leukaemia	-	-	-	-	-	0	1	0	1	1	0	0	0	0	0	-	-	1	STIL-TAL1 fusion (new)	-	-	-	-	-	-	-	-	-	-	-	-	106.21	35.41	17	58	38.8	-	5.1	-	-	-	-	14.1	9.5
GOS_0104	GOSH	r	Dx	Lymphoblastic leukaemia	B cell acute lymphoblastic leukaemia	-	-	-	-	-	0	1	1	1	1	0	0	0	0	0	-	-	1	IGH-DUX4 fusion (new)	-	-	-	-	-	-	-	-	-	-	-	-	118.68	47.34	12	51	58.7	-	-	-	-	-	-	19.1	9
GOS_0105	GOSH	i	Dx	Bone marrow failure	Aplastic anaemia	Aided_diagnosis	Accelerated_result	-	Essential negative (no variant suggestive of germline or malignant condition)	Accelerated bone marrow failure work-up. WGS rapidly ruled out germline disorder (e.g. bone marrow failure disorder) and malignancy, allowing timely therapy (e.g. haematopoietic stem cell transplant) and less accumulation of morbidity.	0	1	0	1	0	0	0	1	0	0	-	-	-	-	-	-	-	-	-	-	-	-	-	-	-	-	111.69	41.81	17	11	-	-	-	16.9	-	-	-	-	-
GOS_0106	GOSH	i	Rx	Lymphoblastic leukaemia	B cell acute lymphoblastic leukaemia	-	-	-	-	-	0	1	1	1	1	0	0	0	0	0	1	ETV6-RUNX1 fusion (known)	-	-	1	ETV6-RUNX1 fusion (known)	-	-	-	-	-	-	-	-	-	-	105.26	45.66	32	11	25.4	21.4	6.2	-	-	-	-	10.5	-
GOS_0108	GOSH	i	Dx	Myeloid leukaemia	Myeloid leukemia of Down syndrome	-	-	-	-	-	0	1	0	1	0	0	0	0	0	0	-	-	-	-	-	-	-	-	-	-	-	-	-	-	-	-	114.87	45.91	20	16	15.5	-	-	9.9	-	-	-	-	-
GOS_0109	GOSH	i	Dx	Myeloid leukaemia	Acute myeloid leukaemia	-	-	-	-	-	0	1	0	1	1	0	0	0	0	0	1	KMT2A-MLLT10 fusion (known)	-	-	1	KMT2A-MLLT10 fusion (known)	-	-	-	-	-	-	-	-	-	-	109.59	34.97	28	14	29.1	-	-	-	-	-	-	19.2	-
GOS_0110	GOSH	r	Dx	Lymphoblastic leukaemia	B cell acute lymphoblastic leukaemia	-	-	-	-	-	0	1	1	1	1	0	0	0	0	0	1	High Hyperdiploidy (known)	-	-	1	High Hyperdiploidy (known)	-	-	-	-	-	-	-	-	-	-	149.36	42.01	17	25	61.8	-	-	-	-	-	-	12.2	7
GOS_0111	GOSH	r	Dx	Lymphoma	Anaplastic large cell lymphoma	-	-	-	-	-	0	1	0	0	0	0	0	0	0	0	-	-	1	ALK-NPM1 fusion (new)	-	-	-	-	-	-	-	-	-	-	-	-	106.59	44.01	28	14	-	-	-	-	8.7	-	-	17.6	12.7
GOS_0112	GOSH	r	Dx	Lymphoblastic leukaemia	B cell acute lymphoblastic leukaemia	Therapeutic_opportunity	Mutation_guided_treatment_option	-	NRAS mutation | PTPN11 mutation	WGS identified NRAS and PTPN11 mutations, enabling the potential use of a targeted inhibitor.	0	1	1	0	0	0	0	0	0	0	1	High Hyperdiploidy (known)	-	-	1	High Hyperdiploidy (known)	-	-	-	-	1	NRAS G12D (new) | PTPN11 E76K (new)	-	-	-	-	92.47	42.47	12	58	63.1	-	-	-	-	-	-	24.5	5
GOS_0113	GOSH	r	Dx	Lymphoblastic leukaemia	B cell acute lymphoblastic leukaemia	-	-	-	-	-	0	1	1	1	1	0	0	0	0	0	1	TCF3-PBX1 fusion (known)	-	-	1	TCF3-PBX1 fusion (known)	-	-	-	-	-	-	-	-	-	-	89.92	43.85	22	76	41.4	-	-	-	-	-	-	-	-
GOS_0114	GOSH	r	Dx	Bone marrow failure	Aplastic anaemia	Aided_diagnosis	Accelerated_result	-	Essential negative (no variant suggestive of germline or malignant condition)	Accelerated bone marrow failure work-up. WGS rapidly ruled out germline disorder (e.g. bone marrow failure disorder) and malignancy, allowing timely therapy (e.g. haematopoietic stem cell transplant) and less accumulation of morbidity.	0	1	0	1	0	0	0	1	0	0	-	-	-	-	-	-	-	-	-	-	-	-	-	-	-	-	102.22	47.04	12	9	N/A	N/A	N/A	N/A	N/A	N/A	N/A	N/A	N/A
GOS_0115	GOSH	r	Dx	Lymphoblastic leukaemia	B cell acute lymphoblastic leukaemia	-	-	-	-	-	0	1	1	1	1	0	0	0	0	0	1	ETV6-RUNX1 fusion (known)	-	-	1	ETV6-RUNX1 fusion (known)	-	-	-	-	-	-	-	-	-	-	116.78	42.68	18	25	45.8	-	-	-	-	-	-	24.9	6.4
GOS_0116	GOSH	r	Dx	Myeloid leukaemia	Acute myeloid leukaemia	-	-	-	-	-	0	1	0	1	1	0	0	0	0	0	1	CBFA2T3-GLIS2 fusion (known)	-	-	1	CBFA2T3-GLIS2 fusion (known)	-	-	-	-	-	-	-	-	-	-	142.95	44.14	12	77	N/A	N/A	N/A	N/A	N/A	N/A	N/A	N/A	N/A
GOS_0117	GOSH	r	Dx	Lymphoblastic leukaemia	B cell acute lymphoblastic leukaemia	-	-	-	-	-	0	1	1	1	1	0	0	0	0	0	1	High Hyperdiploidy (known)	-	-	1	High Hyperdiploidy (known)	-	-	-	-	-	-	-	-	-	-	111.46	39.14	18	32	45.8	-	-	-	-	-	-	40.5	-
GOS_0118	GOSH	r	Dx	Lymphoblastic leukaemia	B cell acute lymphoblastic leukaemia	-	-	-	-	-	0	1	1	1	1	0	0	0	0	0	1	High Hyperdiploidy (known)	-	-	1	High Hyperdiploidy (known)	-	-	1	KRAS G13D (known)	-	-	-	-	-	-	84.44	44.76	21	22	48	-	-	-	-	-	-	31.6	-
GOS_0119	GOSH	r	Dx	Myeloid leukaemia	Acute myeloid leukaemia	-	-	-	-	-	0	1	0	1	1	0	0	0	0	0	1	KMT2A-MLLT10 fusion (known)	-	-	1	KMT2A-MLLT10 fusion (known)	-	-	-	-	-	-	-	-	-	-	109.49	39.17	18	32	27.7	-	-	10.5	-	-	-	14.1	-
GOS_0120	GOSH	r	Dx	Lymphoblastic leukaemia	B cell acute lymphoblastic leukaemia	-	-	-	-	-	0	1	1	1	1	0	0	0	0	0	1	ETV6-RUNX1 fusion (known)	-	-	1	ETV6-RUNX1 fusion (known)	-	-	-	-	-	-	-	-	-	-	120.95	45.78	13	22	37.2	7.3	-	-	-	-	-	27.5	5.5
GOS_0121	GOSH	r	Dx	Lymphoma	Anaplastic large cell lymphoma	-	-	-	-	-	0	1	0	0	0	0	0	0	0	0	-	-	1	ALK-BPM1 fusion (new)	-	-	-	-	-	-	-	-	-	-	-	-	90.96	53.14	12	44	-	-	-	-	-	-	-	-	12.1
GOS_0122	GOSH	r	Dx	Bone marrow failure	Aplastic anaemia	Aided_diagnosis	Accelerated_result	-	Essential negative (no variant suggestive of germline or malignant condition)	Accelerated bone marrow failure work-up. WGS rapidly ruled out germline disorder (e.g. bone marrow failure disorder) and malignancy, allowing timely therapy (e.g. haematopoietic stem cell transplant) and less accumulation of morbidity.	0	1	0	1	0	0	0	1	0	0	-	-	-	-	-	-	-	-	-	-	-	-	-	-	-	-	110.94	47.39	13	29	-	-	-	-	-	-	-	-	-
GOS_0123	GOSH	r	Dx	Bone marrow failure	Aplastic anaemia	Aided_diagnosis	Accelerated_result	-	Essential negative (no variant suggestive of germline or malignant condition)	Accelerated bone marrow failure work-up. WGS rapidly ruled out germline disorder (e.g. bone marrow failure disorder) and malignancy, allowing timely therapy (e.g. haematopoietic stem cell transplant) and less accumulation of morbidity.	0	1	0	1	1	0	0	1	0	0	-	-	-	-	-	-	-	-	-	-	-	-	-	-	-	-	104.67	42.16	16	6	N/A	N/A	N/A	N/A	N/A	N/A	N/A	N/A	N/A
GOS_0124	GOSH	r	Dx	Lymphoblastic leukaemia	B cell acute lymphoblastic leukaemia	-	-	-	-	-	0	1	1	1	1	0	0	0	0	0	1	ETV6-RUNX1 fusion (known)	-	-	1	ETV6-RUNX1 fusion (known)	-	-	-	-	-	-	-	-	-	-	101.11	39.34	12	30	45	-	14.2	-	-	-	-	13.8	5.3
GOS_0125	GOSH	r	Dx	Lymphoblastic leukaemia	T cell acute lymphoblastic leukaemia	-	-	-	-	-	0	1	0	1	1	0	0	0	0	0	-	-	-	-	-	-	-	-	-	-	-	-	-	-	-	-	100.05	40.6	24	25	9	-	9.8	-	7.6	-	-	25.9	13.9
GOS_0126	GOSH	r	Dx	Myeloid leukaemia	Acute myeloid leukaemia	Changed_management	Cancer_screening_and/or_cascade_testing	Germline PALB2 mutation	See changed management (column I)	Identification of unexpected adult cancer predisposition (PALB2), leading to patient and family being referred to clinical genetics, with tailored surveillance programme.	0	1	0	1	1	0	0	0	0	0	-	-	1	WT1 A382Cfs (new)	-	-	-	-	-	-	-	-	-	-	1	PALB2 V163Lfs (new)	105.39	45.7	12	9	65.6	-	-	-	-	-	-	10.8	-
GOS_0127	GOSH	r	Dx	Bone marrow failure	Aplastic anaemia	Aided_diagnosis	Accelerated_result	-	Essential negative (no variant suggestive of germline or malignant condition)	Accelerated bone marrow failure work-up. WGS rapidly ruled out germline disorder (e.g. bone marrow failure disorder) and malignancy, allowing timely therapy (e.g. haematopoietic stem cell transplant) and less accumulation of morbidity.	0	F	0	1	0	0	0	1	0	0	-	-	-	-	-	-	-	-	-	-	-	-	-	-	-	-	91.59	32.52	13	15	N/A	N/A	N/A	N/A	N/A	N/A	N/A	N/A	N/A
GOS_0128	GOSH	r	Dx	Lymphoblastic leukaemia	B cell acute lymphoblastic leukaemia	-	-	-	-	-	0	1	1	1	1	0	0	0	0	0	1	ETV6-RUNX1 fusion (known)	-	-	1	ETV6-RUNX1 fusion (known)	-	-	1	KRAS G12V (known)	-	-	-	-	-	-	100.51	46.4	13	29	41.5	7.9	9.2	-	-	-	-	16.9	7.1
GOS_0129	GOSH	r	Dx	Myeloid leukaemia	Myeloid leukemia of Down syndrome	-	-	-	-	-	0	1	0	1	0	0	0	0	0	0	1	GATA1 D65Pfs (known)	-	-	-	-	-	-	-	-	-	-	-	-	-	-	105.78	41.14	71	90	N/A	N/A	N/A	N/A	N/A	N/A	N/A	N/A	N/A
GOS_0130	GOSH	r	Dx	Bone marrow failure	Myelodysplatic syndrome	-	-	-	-	-	0	1	0	1	1	0	0	1	0	0	1	TP53 E204* (known)	-	-	-	-	-	-	-	-	-	-	-	-	-	-	100.95	51.83	12	107	N/A	N/A	N/A	N/A	N/A	N/A	N/A	N/A	N/A
GOS_0131	GOSH	r	Dx	Lymphoblastic leukaemia	B cell acute lymphoblastic leukaemia	Changed_management	Clarified_risk	IGH-DUX4 fusion	See changed management (column I)	Incomplete treatment response, which would have led to treatment escalation. WGS identified an IGH-DUX4 fusion (known to be undetectable by SOC genetics tests including our RNAseq panel) which defines a variant of non-high risk disease with slow-response kinetics, meaning that treatment was not escalated.	0	1	1	1	1	0	0	0	0	0	-	-	1	IGH-DUX4 fusion (new)	-	-	1	IGH-DUX4 fusion (new)	-	-	-	-	-	-	-	-	125.63	46.16	12	107	43.2	-	-	-	-	-	-	18.4	10.7
GOS_0132	GOSH	r	Dx	Lymphoblastic leukaemia	B cell acute lymphoblastic leukaemia	-	-	-	-	-	0	1	F	1	1	0	0	0	0	0	1	High Hyperdiploidy (known)	-	-	1	High Hyperdiploidy (known)	-	-	-	-	-	-	-	-	-	-	112.67	43.96	16	159	N/A	N/A	N/A	N/A	N/A	N/A	N/A	N/A	N/A
GOS_0133	GOSH	r	Dx	Lymphoblastic leukaemia	B cell acute lymphoblastic leukaemia	-	-	-	-	-	0	1	1	1	1	0	0	0	0	0	1	High Hyperdiploidy (known)	-	-	1	High Hyperdiploidy (known)	-	-	1	KRAS G12V (known)	-	-	-	-	-	-	100.28	42.66	21	21	26.8	-	-	8.9	-	-	-	-	-
GOS_0134	GOSH	r	Dx	Lymphoblastic leukaemia	B cell acute lymphoblastic leukaemia	-	-	-	-	-	0	1	1	1	1	0	0	0	0	0	1	High Hyperdiploidy (known)	-	-	1	High Hyperdiploidy (known)	-	-	1	NRAS G12D (known)	-	-	-	-	-	-	101.32	37.82	12	107	43.8	-	-	-	-	-	-	20.2	-
GOS_0135	GOSH	r	Dx	Lymphoblastic leukaemia	B cell acute lymphoblastic leukaemia	-	-	-	-	-	0	1	1	1	1	0	0	0	0	0	1	High Hyperdiploidy (known)	-	-	1	High Hyperdiploidy (known)	-	-	-	-	-	-	-	-	-	-	110.58	48.1	12	51	62.8	-	-	-	-	-	-	12.6	-
GOS_0136	GOSH	r	Dx	Lymphoblastic leukaemia	B cell acute lymphoblastic leukaemia	-	-	-	-	-	0	1	1	1	1	0	0	0	0	0	1	High Hyperdiploidy (known)	-	-	1	High Hyperdiploidy (known)	-	-	-	-	-	-	-	-	-	-	106.11	52.68	12	107	47.7	-	-	-	-	-	25.1	15.6	-
GOS_0137	GOSH	r	Dx	Bone marrow failure	Aplastic anaemia	Aided_diagnosis	Accelerated_result	-	Essential negative (no variant suggestive of germline or malignant condition)	Accelerated bone marrow failure work-up. WGS rapidly ruled out germline disorder (e.g. bone marrow failure disorder) and malignancy, allowing timely therapy (e.g. haematopoietic stem cell transplant) and less accumulation of morbidity.	0	1	0	1	0	0	0	1	0	0	-	-	-	-	-	-	-	-	-	-	-	-	-	-	-	-	105.82	54.82	17	17	N/A	N/A	N/A	N/A	N/A	N/A	N/A	N/A	N/A
GOS_0138	GOSH	r	Dx	Bone marrow failure	Myelodysplatic syndrome	-	-	-	-	-	0	1	0	1	0	0	0	1	0	0	-	-	-	-	-	-	-	-	-	-	-	-	-	-	-	-	92.63	41.46	23	47	N/A	N/A	N/A	N/A	N/A	N/A	N/A	N/A	N/A
GOS_0139	GOSH	r	Dx	Lymphoblastic leukaemia	B cell acute lymphoblastic leukaemia	-	-	-	-	-	0	1	1	S	1	0	0	0	0	0	-	-	-	-	-	-	-	-	-	-	-	-	-	-	-	-	121.93	49.23	12	177	9.4	13.9	-	-	-	-	45.3	20.8	5
GOS_0140	GOSH	r	Dx	Bone marrow failure	Schwachman Diamond Syndrome	Aided_diagnosis	Accelerated_result	-	Pathogenic germline SBDS mutation	Clinically suspected Schwachman Diamond Syndrome. WGS rapidly confirmed germline SBDS mutation, allowing tailored therapy.	0	1	0	1	0	0	0	1	0	0	1	High Hyperdiploidy (known)	-	-	1	High Hyperdiploidy (known)	-	-	-	-	-	-	-	-	1	SBDS essential splice (new - expected) | SBDS S143L (new - expected)	97.52	40.9	23	168	N/A	N/A	N/A	N/A	N/A	N/A	N/A	N/A	N/A
GOS_0141	GOSH	r	Dx	Lymphoblastic leukaemia	B cell acute lymphoblastic leukaemia	-	-	-	-	-	0	1	1	1	1	0	0	0	0	0	1	TCF3-PBX1 fusion (known)	-	-	1	TCF3-PBX1 fusion (known)	-	-	-	-	-	-	-	-	-	-	101	61.74	27	127	71.1	-	-	-	-	-	-	6.3	-
GOS_0142	GOSH	r	Dx	Lymphoblastic leukaemia	B cell acute lymphoblastic leukaemia	-	-	-	-	-	0	1	1	1	1	0	0	0	0	0	1	PAX5 deletion (known)	-	-	-	-	-	-	-	-	-	-	-	-	-	-	119.58	39.22	12	198	23.7	25.5	-	-	-	-	-	21.4	-
GOS_0143	GOSH	r	Dx	Bone marrow failure	Myelodysplatic syndrome	Aided_diagnosis	Accelerated_result	-	Essential negative (no variant suggestive of germline or malignant condition)	Accelerated bone marrow failure work-up. WGS rapidly ruled out germline disorder (e.g. bone marrow failure disorder) and malignancy, allowing timely therapy (e.g. haematopoietic stem cell transplant) and less accumulation of morbidity.	0	1	0	1	0	0	0	1	0	0	-	-	-	-	-	-	-	-	-	-	-	-	-	-	-	-	94.7	37.64	11	101	N/A	N/A	N/A	N/A	N/A	N/A	N/A	N/A	N/A
GOS_0144	GOSH	r	Dx	Bone marrow failure	Myelodysplatic syndrome	Aided_diagnosis	Accelerated_result	-	Essential negative (no variant suggestive of germline or malignant condition)	Accelerated bone marrow failure work-up. WGS rapidly ruled out germline disorder (e.g. bone marrow failure disorder) and malignancy, allowing timely therapy (e.g. haematopoietic stem cell transplant) and less accumulation of morbidity.	0	1	0	1	0	0	0	1	0	0	-	-	-	-	-	-	-	-	-	-	-	-	-	-	-	-	104.55	37.44	14	63	N/A	N/A	N/A	N/A	N/A	N/A	N/A	N/A	N/A
GOS_0145	GOSH	r	Dx	Lymphoblastic leukaemia	B cell acute lymphoblastic leukaemia	Aided_diagnosis	Accelerated_result	-	Pathogenic germline EZH2 mutation	Clinical suspicion of Weaver Syndrome. WGS rapidly confirmed EZH2 germline variant, without the need for further targeted germline testing.	0	1	1	1	1	0	0	W	0	0	1	ETV6-RUNX1 fusion (known)	-	-	1	ETV6-RUNX1 fusion (known)	-	-	-	-	-	-	-	-	1	EZH2 R684C (new - expected)	98.18	37.39	13	204	N/A	N/A	N/A	N/A	N/A	N/A	N/A	N/A	N/A
GOS_0146	GOSH	r	Dx	Lymphoblastic leukaemia	B cell acute lymphoblastic leukaemia	-	-	-	-	-	0	1	1	1	1	0	0	0	0	0	-	-	-	-	-	-	-	-	-	-	-	-	-	-	-	-	99.62	39.31	16	208	59.2	-	-	-	-	-	-	16.3	7
GOS_0147	GOSH	r	Dx	Lymphoblastic leukaemia	B cell acute lymphoblastic leukaemia	-	-	-	-	-	0	1	1	1	1	0	0	0	0	0	1	PAX5 I184Pfs (known)	-	-	-	-	-	-	-	-	-	-	-	-	-	-	98.17	36.41	16	125	43.2	-	9.7	-	-	-	-	-	5.1
GOS_0148	GOSH	r	Dx	Myeloid leukaemia	Congenital acute myeloid leukaemia	-	-	-	-	-	0	1	0	1	1	0	0	0	0	0	1	KMT2A-ELL fusion (known)	-	-	1	KMT2A-ELL fusion (known)	-	-	-	-	-	-	-	-	-	-	118.62	36.29	24	67	N/A	N/A	N/A	N/A	N/A	N/A	N/A	N/A	N/A
GOS_0149	GOSH	r	Dx	Myeloid leukaemia	Acute myeloid leukaemia	-	-	-	-	-	0	1	0	1	1	0	0	0	0	0	1	KMT2A-MLLT3 fusion (known)	-	-	1	KMT2A-MLLT3 fusion (known)	-	-	-	-	-	-	-	-	-	-	100.96	39.21	19	80	37	5.7	-	-	-	-	-	-	13.7
GOS_0150	GOSH	r	Dx	Lymphoblastic leukaemia	B cell acute lymphoblastic leukaemia	Aided_diagnosis	Clarified_risk	-	PAX5 deletion | PAX5-ZCCHC7 deletion	WGS showed PAX5 homozygous deletion which defines higher risk disease in our current practice, but did not lead to a direct change in management.	0	1	1	1	1	0	1	1	0	0	-	-	1	PAX5 deletion (new) | PAX5-ZCCHC7 deletion (new)	-	-	1	PAX5 deletion (new) | PAX5-ZCCHC7 deletion (new)	-	-	-	-	1	11q23.3 duplication (known)	-	-	106.11	43.45	12	177	50	-	9.6	-	-	-	-	14.9	14.2
GOS_0151	GOSH	r	Dx	Lymphoblastic leukaemia	B cell acute lymphoblastic leukaemia	-	-	-	-	-	0	1	1	1	1	0	0	0	0	0	-	-	-	-	-	-	-	-	-	-	-	-	-	-	-	-	107.73	40.59	16	187	43.3	-	-	-	-	-	-	21.9	11.4
GOS_0152	GOSH	r	Dx	Myeloid leukaemia	Myeloid leukemia of Down syndrome	-	-	-	-	-	0	1	0	1	1	0	0	0	0	0	1	GATA1 V74I (known)	-	-	-	-	-	-	-	-	-	-	-	-	-	-	113.1	29.22	13	99	N/A	N/A	N/A	N/A	N/A	N/A	N/A	N/A	N/A
GOS_0153	GOSH	r	Dx	Lymphoma	High grade B cell non-hodgkin lymphoma (Burkitt)	-	-	-	-	-	0	1	0	0	0	0	0	0	0	0	1	IGL-MYC fusion (known)	-	-	-	-	-	-	-	-	-	-	-	-	-	-	129.57	44.52	13	106	-	-	14.2	-	-	-	-	-	47
[truncated: 51 more columns]
